# Supplementary material for: JPlogP: an improved logP predictor trained using predicted data
Source: J Cheminform. 2018 Dec 14;10:61. doi: 10.1186/s13321-018-0316-5 (PMC6755606; doi:10.1186/s13321-018-0316-5)
Supplement: Supplementary file 1 — Additional file 1. The calculated training set used in model generation. [file 13321_2018_316_MOESM1_ESM.zip]

Archive with 1 entries (1 files):
- Calculated_trainingset.sdf
