# Supplementary material for: JPlogP: an improved logP predictor trained using predicted data
Source: J Cheminform. 2018 Dec 14;10:61. doi: 10.1186/s13321-018-0316-5 (PMC6755606; doi:10.1186/s13321-018-0316-5)
Supplement: Supplementary file 2 — Additional file 2. Trained coefficients for the JPlogP model. [file 13321_2018_316_MOESM2_ESM.xlsx]

## Sheet: default
Index	In House	CDK
005201	-0.711329	0.233464
005202	-0.731854	0.203914
005210	0.157717
005401	-0.811482	0.103942
005402		0.0519929
005403	0.704786	0.678747
005410	0.406853
007108	-1.88952	0.261535
007205	-0.831711
007207	-0.225728	-0.190026
008104	-0.239192	-0.242311
008105	-0.606666	-0.420804
008106	-0.305592	-0.296748
101146	-1.00557	1.26826
101147	-1.14362	1.13047
101148	-1.13111	1.14009
101149	-1.0402	1.19491
101150	0.0902854	-0.243038
101151	-1.15068	1.12447
105201	-0.660963	0.075717
105202	-1.03409	-0.069069
105210	-0.535905
105300	-0.437392	-0.174408
105301	-0.306441	-0.16208
105302	-0.184609	-0.177254
105303	-0.115999	-0.142622
105310	-0.0543006
106102	3.59816	-3.22296
106103	3.47359	-3.37353
106106	2.76653	-1.79428
106107	2.56982	-2.16108
106109	1.38035	-0.798397
106112	1.00582	-1.17065
106202	2.46022	-2.08731
106203	2.17997	-2.39385
106204	1.44936	-0.822694
106206	1.3932	-0.87977
106207	1.16543	-1.40516
106208	1.1981	-1.06387
106209	0.253538	0.194365
106210	0.111403	0.161955
106211	1.18193	-1.04602
106212	-0.330878	-0.250912
106214	1.0617	-1.47975
106215	-0.213494	-0.145498
106302	1.10912	-1.17123
106303	0.903386	-1.39269
106304	0.21364	0.209322
106305	0.130888	0.111664
106306	0.0143823	0.0172117
106307	0.134203	-0.2713
106308	0.0138442	0.0262245
106311	0.108434	0.142875
106313	0.259561	0.290156
106314	-0.0842046	-0.39434
106402	-0.184733	-0.191275
106403	-0.565738	-0.603185
107101	-0.639881	0.0647264
107102	-0.607405	0.0781561
107103	-0.947957	-0.25579
107104	-1.07842	-0.324836
107106	-0.114932	0.396894
107107	-0.265176	0.404424
107108	0.169696	0.116022
107201	-0.102905	0.260898
107202	-0.190453	0.166221
107203	-0.153895	0.207023
107204	-0.263383	0.133767
107205	-0.195014	-0.254403
107206	0.298191	0.311291
107207	-0.0144577	0.316656
107301	0.12301	0.178273
107302	0.0976585	0.174747
107303	-0.0595289	-0.0180548
107304	0.0788155	0.153777
108101	-0.46697	-0.0930294
108102	-0.266676	0.0982783
108103	-0.351074	0.0163501
108104	0.0376904	0.0154379
108105	-0.478495	-0.470078
108106	-0.101864	0.19321
108107	-0.408695	0.0382761
108109	-0.420732	-0.104018
108110	-0.24192	0.0921729
108201	-0.00448943	0.0307826
108202	0.0787604	0.121179
108203	0.119938	0.165171
108208	0.099309	0.0665141
109101	0.426364	0.413961
109103	0.247786	0.266452
109105	0.42186	0.43025
109107	0.459099	0.464984
109108	0.258669	0.24321
109109	0.706044	0.480299
113300	-1.1398
113303	-1.07616
114100	-1.16212	0.378611
114200	-1.07706	0.0285216
114300	-0.737312	-0.299244
114301	-0.498417	-0.130765
114302	-1.20322	-0.302442
114303	-1.24622
114400	-0.142035	-0.114497
114401	-0.176455	-0.163647
114402	-0.0759769	-0.109819
114403	-0.152198	-0.154827
114404	-0.173597	-0.130286
115200	-0.270047	0.3429
115202	-0.887853
115300	0.0184502	0.0874283
115301	-0.0622789	-0.0236034
115302	-0.149808	-0.10636
115303	-0.236585	-0.235028
115310	-0.8133
115400	-0.512127	-0.103191
115401	-0.0642856	-0.334114
115402	-0.153266	-0.381478
115403	-0.434397	-0.738015
115404	-0.482791	-0.81255
115410	-0.57654
115500	-0.0877981	0.176115
115501	-0.234468	-0.141275
115502	-0.149834	-0.120591
115503	-0.243196	0.0146676
115504	-0.274301	-0.102204
115505	-0.377786	-0.342605
116100	0.386009	0.703385
116101	0.953827	1.25795
116200	0.769597	0.792462
116201	0.621076	0.638835
116202	0.518663	0.533271
116210	0.582116	0.579377
116300	-0.131252	0.738752
116301	-0.112631	-0.053821
116302	-0.158173	-0.131398
116303	-0.175444	-0.167562
116310	-0.42252
116401	0.353857	0.744149
116402	0.523411	0.54365
116403	0.310457	0.303186
116404	0.0508562	0.0272939
116410	-0.00499237
116600	0.792109	1.24146
117100	0.703992	0.711562
117101	0.695089	0.73759
133200	-0.336984	-0.307692
133201	-0.128129	-0.499195
133300	-0.243378	-0.204264
133301	0.237047	0.255036
133302	-0.718138	-0.702748
133303	-0.647594	-0.431414
133401	-0.100234	-0.366717
133402	0.0187106	-0.258348
133403	-0.509441	-0.819457
133404	-0.765184	-0.691442
134000	-1.24336
134100	-0.237312	-0.134652
134101	-0.137328	0.110875
134200	-0.0895721	-0.0491207
134201	-0.0600572	0.0116365
134202	0.148019	-0.634678
134210	-0.097676	0.872365
134300	-0.820514	-0.466007
134301	-0.586974	-0.381766
134302	-0.22555	-0.378163
134303	-0.561415	-0.363065
134400	-0.86388	-0.600934
134404	-1.38492	-1.17524
135100	0.847447	0.860318
135101	0.695179	0.723656
153100	0.906197	0.926979
153101	0.934663	1.01435
153200	0.386345	0.795359
153201	-0.220234
153301	0.244738	0.574723
153302	0.533861	0.601009
207110	-3.44042	-0.253787
207206	1.78085	-0.243275
207207	-0.127175	-0.0722388
207301	0.306641	0.36095
207302	0.125189	0.246976
207303	-0.497693	-0.472314
207304	-0.0824478	-0.0746054
207310	0.296987	0.357262
207409	-0.330204	-0.239062
208208	0.720646	0.709617
216210	0.686555	0.711134
216300	0.689961	0.809924
216301	-0.1007	0.167479
216310		0.169648
