# Supplementary material for: JPlogP: an improved logP predictor trained using predicted data
Source: J Cheminform. 2018 Dec 14;10:61. doi: 10.1186/s13321-018-0316-5 (PMC6755606; doi:10.1186/s13321-018-0316-5)
Supplement: Supplementary file 3 — Additional file 3. Results of the tested logP methods against the Martel dataset. [file 13321_2018_316_MOESM3_ESM.xlsx]

## Sheet: default
SMILES	Experimental LogP	JPlogP - coeff	JPlogP - library	AlogP	Mannhold LogP	KowWIN	XLogP	SlogP	Biobyte CLogP	AlogPS logP	Meylan (Vega)	MLogP (Vega)	ALogP (Vega)	Molinspiration	ACD	XlogP3-AA
CC1=CC2=C(C=C1C)NC(=O)C[C@H]2C3=CC=CC=C3OC	4.17	4.17591	4.19331	1.6321	3.11	3.83	3.231	3.78614	3.72	3.32	4.34	3.26	3.52	3.57	3.65	3.22
COC1=CC=C2C(=C1)O[C@@](CC2=O)(C(F)(F)F)O	2.79	1.84264	1.84264	0.5371	1.9	1.76	2.233	1.9113	1.76	1.7	1.76	1.31	2.12	1.97	2.49	1.76
CC1(O[C@H]([C@H](O1)C(=O)N)C(=O)N)C(C)(C)C	1.6	-0.407887	-0.407887	-0.2645	1.9	0.47	-0.802	-0.4967	-0.74	0.09	-1.51	-0.62	-0.47	-0.3	-0.21	-0.26
CCOC1=CC(=CC(=C1OCC)OCC)C2=NN=C(O2)C3=CC=CO3	3.96	3.87829	3.87829	0.3787	2.67	2.82	4.291	4.1927	3.26	4.19	4.34	1.42	3.45	3.63	4.73	3.19
CN(C)C1=CC=C(C=C1)C(=C)C2=CC=C(C=C2)N(C)C	5.3	4.30215	4.30215	2.4695	3.22	4.21	5.235	3.8801	4.63	4.62	5.01	3.96	4.18	4.09	5.87	4.83
CC1=CC=C(O1)[C@H](C#CC(C2=CC=CC=C2)(C3=CC=CC=C3)O)O	3.53	4.22334	4.22334	2.0775	3.44	3.92	3.17	3.56092	3.33	3.31	4.46	2.72	3.9	3.19	4.48	3.29
CC(C)(C)C1=CC(=NN1)CC2=CC=CC=C2	4.35	4.15622	4.15622	1.5968	2.78	4.22	3.957	3.298	3.67	4.47	4.22	3.02	3.95	4.46	3.99	3.88
C[C@H]1C[C@@H](CC(C1)(C)C)NC(=S)NCC2=CSC3=C2C=CC=C3	6.21	5.41239	5.41239	3.0222	3.11	5.88	6.015	5.0802	5.96	5.1	5.88	3.75	5.28	5.15	7.1	5.56
CCNC1=NC(=NC(=N1)OC2=CC=C(N=N2)OCC)NC(C)C	3.14	3.16805	3.16805	0.2882	2.01	3.2	2.874	2.1047	2.56	3.13	3.2	3.02	3.63	3.8	1.66	2.56
C1=CC=C2C(=C1)OCCOCCOCCO2	1.81	0.852446	1.44264	-0.037	2.34	1.49	0.994	1.491	1.55	1.02	1.49	0.59	1.35	1.06	0.78	1.06
C1=CC=C2C(=C1)C3=C(C(=O)O2)[C@H](C(=C(O3)N)C#N)C4=CC=CS4	2.34	1.99441	1.99441	0.4644	2.67	1.54	2.59	3.07268	3.44	2.95	1.84	1.42	2.15	2.62	2.35	2.73
CCOC(=O)CC2=NN1C(=NN=C1SC2)C3=CC=CS3	2.98	2.87959	2.87959	1.2145	1.9	2.54	2.275	2.2696	1.8	1.84	1.95	1.55	2.32	2.25	2.65	2.03
C1=CC=C2C(=C1)CC[C@@H](O2)C(=O)NC3=CC=C(C=C3)C(F)(F)F	4.5	3.40381	4.52872	1.4485	2.67	4.64	3.907	4.0377	4.46	3.86	4.16	3.64	4.17	4.19	4.62	4.09
CC(C)(C)C(=O)CSC1=NC(=CC(=N1)OC(=O)N(C)C)COC	3.33	2.66995	2.66995	1.6175	2.23	0.75	0.781	2.3907	1.26	2.62	0.61	1.47	3.06	2.85	1.93	1.98
CC1=CC(=CC=C1[N+](=O)[O-])C(=O)NCCC2=C(NC3=C2C=CC=C3)C	4.12	4.41943	4.41943	-0.7342	2.89	2.18	4.441	3.66544	3.99	3.71	4.38	3.26	3.76	3.64	3.88	3.88
C1=CC(=C(C(=C1)Cl)[C@@H]2CC(=O)NC3=C2C=C4C(=C3)OCCO4)F	3.96	3.58668	3.58668	0.3378	2.67	3.55	2.577	3.7244	3.73	3.42	4.06	2.84	3.22	2.99	2.94	2.96
CSC1=C(C(=CS1)C2=CC=CS2)C#N	3.69	3.29705	3.29705	1.9093	2.12	3.55	2.387	4.07018	3.7	3.77	3.49	2.16	3.51	3.51	3.5	3.51
C1=CC=C(C(=C1)C(F)(F)F)NC(=O)NC2CCCCC2	4	3.85053	4.12426	-0.259	2.34	4.4	3.669	4.1596	3.66	3.85	4.41	3.59	3.75	4.2	4.36	2.81
CCN1C3=C(N=C1NC[C@H](C2=CC=CC=C2)O)N(C(=O)N(C3=O)C)C	3.24	1.54051	1.54051	0.0756	2.45	1.5	3.217	0.5991	1.85	1.62	1.32	1.6	1.71	1.43	1.87	1.03
CC1=C(N=C2C(=N1)C(=NN=C2N)N)C	1.14	0.420277	0.420277	-0.7112	1.68	0.04	-0.668	0.20104	0.68	-0.26	-1.68	-0.18	-0.17	-0.02	1.99	-0.76
C1=CC=C(C=C1)N(C2=CC=CC=C2)C3=NC(=NC(=N3)N4CCCC4)C#N	5.38	4.12652	4.12652	-0.4252	3	6.27	4.343	3.81328	3.89	4.08	5.63	3.7	4.92	4.34	2.09	4.54
C1=CC3=C(C=C1C2=CSC(=N2)CC#N)OCCCO3	2.68	2.79873	2.79873	-0.064	2.45	2.87	1.739	3.03748	2.17	3.22	2.87	0.48	2.4	2.02	2.14	2.38
CC1(O[C@@H]([C@H](O1)C(=O)N(C)C)C(=O)N(C)C)C	1.49	-0.26999	-0.26999	-1.3602	2.01	0.46	-0.532	-0.3171	-0.67	-0.22	-1.51	-0.32	-1.15	-1.27	-0.46	-0.45
COC(=O)[C@H]1[C@H](OC(O1)C2=CC=CC=C2)C(=O)OC	2.49	1.13256	1.13256	0.74	2.23	1.26	1.182	0.8152	0.7	1.68	0.26	0.77	1.42	1.41	2.78	1.24
CCN(CC)C1=CC=C(C(=C1)OC)C=C3C(=O)C2=CC=CC=C2C3=O	5.05	4.12617	4.12617	1.7378	3.33	4.67	4.268	4.004	3.43	4.43	4.67	2.84	4.08	3.73	5.5	4.33
CC(C)(C)S(=O)(=O)C(=CNC1=CC=C(C=C1)OC(F)(F)F)C#N	4.28	2.92132	2.92132	2.317	2.01	2.75	4.152	3.57538	3.57	3.35	2.45	1.33	3.84	3.04	2.72	3.93
CCC[C@@H]1C(=O)C[C@@H](C(C1(C#N)C#N)(C#N)C#N)C(C)C	3.3	1.44912	1.44912	-0.417	2.67	4.42	1.431	2.71482	-0.03	1.52	-0.28	0.28	2	2.95	2.42	1.74
CC1=C(C=CC=C1OCC2=CC=CC=C2)[N+](=O)[O-]	4.41	3.85123	3.85123	2.6816	2.56	4.15	3.765	3.48222	4.29	4.02	4.15	3.42	3.78	3.9	4.28	4.17
CC12CCCC(C1)(CCC2)C(=O)N	2.73	2.59189	2.59189	-0.6026	2.45	2.47	2.649	2.2223	2.31	2.11	2.81	2.17	2.25	1.82	2.27	2.37
CC1=C(C(=C(C(=C1C)C)CSC2=NN=C(N2C)CC#N)C)C	4.14	5.47673	5.47673	4.2903	2.78	4.94	5.283	3.71558	3.08	3.27	4.35	3.12	4.82	4	4.23	3.28
CCOC1=NC(=NC(=N1)N2CCOCC2)C#N	2.46	0.347907	0.347907	-0.9969	1.79	2.01	0.434	-0.02142	0.18	1.14	1.46	0.33	1.15	1.13	-1.2	0.78
CC1=CC(=C(C(=C1)C)[C@H]3[C@@H]2CCCC=C2C(=C(C3(C#N)C#N)N)C#N)C	5.48	3.52561	3.52561	1.8164	3.44	5.12	3.714	4.2055	3.75	2.54	3.11	2.21	3.72	4.34	4.82	3.7
C1COC5(O1)[C@@H]2[C@H]4C[C@H]3[C@@H]2C(=O)[C@@H]6[C@H]3[C@H]4[C@H]56	0.51	0.309721	0.309721	-2.0488	2.56	1.33	0.074	0.6863	-0.24	0.1	-1.08	1.89	-0.36	1.9	-0.1	0.39
C1=CC(=CC=C1C(=O)C2CC2)F	2.61	2.46412	2.46412	1.2203	2.34	2.67	2.266	2.4184	2.38	2.23	1.64	2.48	2.53	2.49	2.09	2.18
C[C@]1(OC[C@H](O1)CN2C=NC=N2)C3=CC=C(C=C3Cl)Cl	3.68	2.71943	2.79179	0.4552	2.12	3.15	2.491	2.8732	2.74	2.68	3.15	3.41	2.43	2.58	2.71	2.57
NC3=NC2=C(C=C1SC(N)=NC1=N2)S3	1.56	0.92821	0.92821	0.7046	1.46	0.98	0.41	1.4654	1.12	1.43	-0.68	-0.29	0.83	1.44	0.29	1.74
C[C@@]1(CC[C@H](C1(C)C)C(=O)N2CCOCC2)C(=O)N3CCOCC3	2.46	1.14797	1.14797	-0.1253	2.78	0.45	0.273	1.1465	1.32	1.35	0.45	1.07	0.47	1.25	1.39	0.45
CC1=NC(=CS1)C2=CC=C(C=C2)Cl	3.65	4.2805	3.65608	1.7117	2.23	3.95	3.339	3.77192	3.95	3.98	3.95	2.54	3.2	2.93	3.43	3.64
CN(C)C=CC(=O)C1=CC=C(C=C1)C#CC2=CC=CC=C2	4.69	4.02768	4.02768	2.6045	3.33	3.19	5.029	3.3444	4.82	3.96	4.04	3.5	3.83	3.1	4.86	3.99
CCCN1C(=O)C(=CN(C1=O)C2=CC=CC=C2C)Br	2.82	3.6605	3.6605	0.8262	2.45	2.28	4.296	2.48012	3.78	2.2	3.61	2.48	2.79	2.96	2.25	3.11
CC1=CC2=C(C=C1OCC(=O)OC)OC=C(C2=O)C3=CSC(=N3)C	3.9	3.28733	3.28733	-0.1156	2.56	3.22	3.148	3.08514	2.41	2.66	3.22	0.59	2.44	2.34	2.11	2.9
CC=2C=CC1=C(N=C(N=C1C=2)NC3=NC(=O)C4=C(N3)CCCC4)C	3.92	4.50369	4.50369	-0.633	2.78	2.63	3.554	2.95234	3.44	1.95	2.98	2.86	3.24	3.73	2.9	2.59
CCCCOC1=CC=C(C=C1)C=CC(=O)NC(C)C	4.45	3.7371	4.03158	-0.1277	2.89	3.75	3.847	3.4033	3.93	3.9	3.75	2.94	3.54	3.94	3.87	3.44
CCN(CC)S(=O)(=O)N1CCC[C@@H](C1)C(=O)NC2CCCCC2	3.58	2.73461	2.73461	-3.0215	2.45	2.57	1.604	1.7339	2.53	1.82	2.57	2.52	2.36	2.26	0.95	1.74
CC(=CCCC1=NN([C@@](C1)(C)CCC=C(C)C)C=O)C	5.02	4.66174	4.66174	3.2941	3	5.94	4.226	4.456	3.72	3.98	6.36	3.83	3.76	5.11	3.97	4.54
O=S(NC(C)C1=CC=CC=C1)(C)=O	1.8	1.45711	1.45711	0.3745	2.01	1.52	1.654	1.2968	1.12	1.57	1.52	1.57	1.64	1.43	1.17	1.23
CC[C@@]1(NC(=S)N2N1C(=S)N[C@@]2(C)CC)C	2.44	2.61599	2.61599	0.212	1.9	2	2.222	1.534	1.1	1.37	2.73	2.16	1.89	1.93	2.63	2.3
CCCC1=C2C(=NN1)OC(=C([C@H]2C=3C=CSC=3C)C#N)N	3.83	2.79401	2.79401	-1.3768	2.45	2.5	2.13	2.9503	4.44	3.16	2.05	1.49	2.92	2.33	3.11	3.19
CC(C)(C)C(=O)NC1=CC=C(C=C1)NC(=O)C(C)(C)C	2.79	3.66927	3.66927	2.3526	2.78	2.93	2.024	3.6558	2.65	3.04	2.93	2.81	3.16	3.7	2	3.08
COC(=O)N[C@@H](C(=O)C1=CC=CC=C1)O	1.41	0.7002	0.7002	0.6396	2.01	1.02	0.773	0.5437	1.5	0.51	-0.96	1.09	1.15	0.44	0.57	0.8
COC1=CC=C(C=C1OC)C2=NN=C(S2)N	2.34	1.81272	1.81272	0.8777	1.9	0.63	1.991	1.8045	1.42	1.81	1.18	0.69	1.45	1.7	2.27	1.62
C1=CC3=C(C=C1C2=CSC(=N2)CC#N)OCCO3	2.92	2.33908	2.33908	0.224	2.34	2.38	1.381	2.64738	2.01	2.91	2.38	0.21	2.34	1.75	1.75	2.02
C1=CC=C2C(=C1)N=C(S2)SCC(=O)C3=CC=CS3	4.04	3.76905	3.76905	2.3369	2.34	3.89	2.464	4.3328	3.97	4.28	3.38	1.97	4.42	4.14	4.17	4.65
CC(C)[C@@H]3[C@@H]1CCCC=C1[C@@H]2CCCC[C@@H]2O3	5.87	4.78221	4.78221	-0.4072	3.11	4.71	3.871	4.3265	4.78	4.9	5.39	3.97	4.36	5.01	5.12	4.15
C1=CC=C(C=C1)NC2=CC=CC=C2N	2.67	2.2566	2.6388	0.2961	2.56	2.37	2.417	3.0124	2.24	2.71	2.37	2.78	2.63	3.36	2.02	2.78
CC(=O)C2=CC1=CC=CC=C1O2	2.15	1.93411	1.94054	0.374	2.34	1.97	1.955	2.6354	2.14	2.07	2.22	1.41	2.16	2.4	1.72	2.57
O=C2N(C1=C(S(C(F)(F)F)=O)C=CC=C1)C(C=3C2=CC=CC=3)=O	3.3	2.08846	2.08846	2.4811	2.23	3.36	2.415	3.1146	3.56	2.57	0.68	2.34	4.01	5.35	2.48	2.64
CC2(OC(=O)C(=CC1=CC=C(S1)[N+](=O)[O-])C(=O)O2)C	3.04	2.40204	2.40204	1.9614	1.79	6.46	1.837	1.8758	2.38	2.33	4.57	1.74	1.86	2.79	0.6	2.63
CCN(CC)C(=O)[C@@]12CC[C@](C1(C)C)(C(=O)O2)C	2.66	2.46624	2.46624	1.199	2.56	1.03	1.438	1.9767	1.79	2.4	3.43	2.05	1.86	0.69	1.12	2.01
O=C(C)N=C1SC3=C(N1N(C(C)=O)C(C)=O)N=C2C=CC=CC2=N3	1.1	1.14571	1.14571	0.1315	2.12	-0.3	1.522	1.1242	2.27	1.62	1.63	2.25	1.85	1.53	-0.16	1.35
C1=CC=C2C(=C1)N=C3N2C=C(NN3)NN=CC4=CC=C(C=C4)Cl	4.81	3.74087	3.74087	0.6979	2.45	2.55	6.549	2.9994	3.48	3.27	2.23	2.88	3.76	3.69	4.59	5.49
CC1=C(C(=O)OC2=C1C=CC(=C2C)OC)C	3.45	3.04553	3.52069	1.9783	2.56	3.24	3.454	2.72686	3.19	3.38	3.53	2.58	3.26	3.18	3.42	2.53
CN2C1=CC=CC=C1N3C2=C(C4=C3N=C(C(=N4)C#N)C#N)C#N	3.61	1.23662	1.23662	0.8432	2.45	1.59	1.988	1.98924	2.6	1.98	0.43	-0.97	2.77	2.16	0.92	2.44
CC(C)OC(=O)C1=CC=C2C(=C1)C3=C(N2)CCCC3	4.97	4.5446	4.5446	-1.8954	2.89	4.76	3.988	3.6119	4.82	4.17	4.76	2.87	4.09	4.22	5.14	3.93
COC1=CC=C(C=C1)[C@@H]2CCCC[C@H]2O	2.85	3.21482	3.21482	-0.716	2.67	3.35	2.624	2.7137	2.74	2.96	3.35	2.38	2.84	3.21	2.8	2.71
CC1=CC=CC(=C1C)NC(=O)NC(C)C	2.7	3.07915	3.07915	1.2739	2.45	3.18	2.462	2.83334	2.33	2.59	3.18	2.8	2.65	2.92	2.91	1.98
C1CC[C@@]2([C@H](C1)CCC(=O)O2)O	1.16	1.68499	1.68499	-1.1555	2.12	1.95	1.343	1.2022	0.59	0.88	2.15	1.56	1.26	1.47	-0.03	1.12
CC1=CC(=O)OC2=C1C=CC(=C2)OC(C)C	3.33	3.3429	3.3429	0.9287	2.56	3.05	3.885	2.88862	3.08	3.51	3.35	2.58	3.06	3.16	3.25	3.03
CC1=CC(=CC=C1O[C@@H](C)C(=O)NC2CCCCCC2)Cl	5.45	5.42375	5.2148	-0.9014	2.89	5.4	4.88	4.25472	5.07	4.79	4.92	3.38	4.93	4.93	5.14	5.23
C1=CN=C(N=C1)SCC2=CC=C(C(=C2)Cl)Cl	4.33	3.95433	3.95433	1.7051	2.12	4.08	3.249	4.0757	3.76	3.58	3.48	3.07	4.03	4.15	3.85	4.25
C[C@@]1(CC(OP1(=O)C)(C)C)O	0.71	0.634785	0.634785	0.2934	1.79	-0.23	1.038	1.8017	0.35	0.11	0.3	0.09	0.39	0.38	-0.65	-0.16
CC(C)(C)NC(=S)NC1=CC=C(C=C1)F	2.71	3.22109	3.22109	2.1714	2.23	2.98	3.152	2.9106	2.56	2.62	2.98	2.95	2.98	2.7	2.56	2.61
CC1CC(C)=CC(C)C1(CO)CO	2.93	2.02044	2.02044	0.235	2.45	2.69	1.767	1.5796	2.15	1.38	2.69	1.77	1.52	1.81	2.03	1.17
CC1(CC4=C(C(=O)C1)C2(CCC3(CC2)OCCO3)C(=C(O4)N)C#N)C	3.24	1.56063	1.56063	-0.842	2.89	1.64	1.745	2.65718	1.76	1.5	1.7	1.12	0.65	1.9	0.68	1.84
CCN2C(=O)C=1C(=C(SC=1N=C2SCC3=CC=CC=C3F)C)C	5.86	5.39836	5.39836	3.7698	2.67	5.2	4.168	4.52614	4.81	3.88	4.28	4.74	4.79	4.42	4.47	4.56
CC=1C=C(N(N=1)CCOC(=O)[C@H]2[C@@H](C2(C)C)C=C(Cl)Cl)C	4.76	4.20149	4.20149	2.2903	2.45	5.02	3.743	3.63434	4.56	3.89	4	3.02	3.02	3.81	4.59	3.8
C=1C=C(SC=1)C2=NN=C3[C@H]2[C@@H](C(=C(O3)N)C#N)C4CCCCC4	4.64	3.05482	3.05482	-0.8483	2.67	4.13	3.931	3.40108	3.75	3.77	2.92	2.06	3.3	3.75	4.02	4.4
CC3CN(C2=C(C=C(C#N)C#N)C(N1C=CC=CC1=N2)=O)CC(C)O3	3.24	1.67182	1.67182	0.215	2.67	-0.02	2.347	1.73866	1.37	1.52	-0.22	0.21	1.1	1.83	1	1.03
CCN1C(=NN=C1SCC(=O)NC(C)(C)C)C2CCCCC2	3.2	4.32496	4.32496	0.7193	2.56	4.07	4.884	3.3525	2.46	3.43	3.47	2.75	3.44	3.04	3.37	3.1
COC1=CC=C(C=C1)CNC(=O)C2CCCC2	2.6	2.87094	2.87094	-0.1235	2.67	2.87	2.679	2.5016	2.34	2.53	2.87	2.13	2.61	2.66	2.15	2.55
CC(C)(C)C1=CC=CC=C1NC(=O)C2=CC(=C(C(=C2)OC)OC)OC	3.61	4.42341	4.42341	1.3944	3.11	3.56	4.076	4.2622	3.57	4.2	5.15	2.93	3.97	4.12	4.32	4.34
C1=CC=C(C=C1)CS(=O)(=O)CC(=O)NC2=CC=C3C(=C2)OCCO3	3.19	1.75497	1.75497	-0.2644	2.56	3.17	2.218	2.0113	1.64	1.62	0.92	0.91	2	1.62	2.21	2.27
CCCC(=O)N1CC2(CC(C1)(CN(C2)C(=O)CCC)C)C	2.69	2.71826	2.71826	-0.6264	2.89	2.66	2.33	2.6737	-0.02	2	2.66	2.39	2.04	3.11	2.74	2.09
COC1=CC(=CC(=C1)C(=O)C2=CC=C(C=C2)F)C(=O)C3=CC=C(C=C3)F	4.89	4.81512	4.81512	2.2212	3.22	4.78	5.367	4.4354	4.91	4.38	5.59	3.99	5.21	5.16	5.27	4.78
CC1=CC=NC(=C1)N(C(=O)C2=CC3=C(S2)CCCC3)C(=O)C4=CC5=C(S4)CCCC5	5.76	7.1207	7.1207	0.8501	3.44	5.46	4.549	5.75782	6.73	5.34	6.52	4.51	6.82	5.76	5.08	6.49
CCC1=CC(=O)OC2=C1C=CC(=C2C)OCC(=O)OC(C)(C)C	4.52	4.50324	4.50324	1.7285	2.89	4.08	4.695	3.38432	4.13	4.23	4.38	2.96	4.12	4.31	3.86	3.5
CCN3C=1C=CC(=C2C=1C(=CC=C2)C3=O)S(=O)(=O)N(C4=CC=C(C=C4)OC)C(=O)C5=CC=CN=C5	4.74	3.92761	3.92761	-0.3958	3.33	3.07	3.625	4.2592	3.25	2.93	4.91	2.58	3.22	4.01	1.91	3.68
CCC1=CC=C(C=C1)N2C(=NN=N2)SCC(=O)NC3=CC=C(C=C3)C(=O)C	4.69	3.83824	3.83824	1.5662	2.67	2.31	3.779	3.1581	3.28	3.21	1.72	2.85	3.68	3.13	4.59	3.45
CC(C)(C)OC(=O)N1CCC[C@H]1C(=O)OC2=CC=C3C(=C2)OC=C(C3=O)C4=CC=C(C=C4)F	5.77	5.2171	5.2171	0.9021	3.33	5	5.889	4.904	4.65	3.97	5	3.45	4.38	4.45	3.77	4.47
CC1=CC2=C(C=C1C)NC5=C([C@@H](N2)C3=CC4=C(C=C3Cl)OCO4)C(=O)CC(C5)(C)C	4.38	6.00714	6.00714	1.7234	3.44	5.63	5.141	5.90744	6.12	4.69	5.64	2.73	5.18	5.64	4.92	5.42
CCOC(=O)C1=NN[C@@]2([C@@H]1C(=O)N(C2=O)C3=CC=CC(=C3)C(F)(F)F)C4=CC=CC(=C4)[N+](=O)[O-]	4.73	3.2669	3.2669	1.8279	2.34	1.57	4.157	2.5208	4.01	3.75	1.61	2.63	3.02	3.17	2.24	3.57
CCOC(=O)C=1C(=C(SC=1N3C(=O)[C@@H]2CC(=C(C[C@H]2C3=O)C)C)C)C	4.56	4.36345	4.36345	2.9959	2.89	3.31	1.468	3.77744	3.64	2.81	3.16	2.8	3.53	3.82	3.65	2.76
CCN4C1=CC=C(C=C1C(=C2C(=O)N(C(=S)S2)CC3=CC=C(C=C3)OC)C4=O)Br	6.96	4.64011	4.64011	2.7276	2.89	4.13	3.719	4.5958	4.85	4.18	5.1	2.73	4.83	4.54	3.1	4.39
CCOC1=CC(=CC(=C1OCC)OCC)C(=O)OC3=CC=C2C(=CC(=O)OC2=C3)C	6.15	5.29267	5.29267	1.4027	3.22	4.78	5.335	4.51672	4.89	4.89	5.12	3.12	4.78	4.99	5.58	4.68
CCOC(=O)N1CCN(CC1)C3=C2C=C(C=C(C2=NC(=N3)C(F)(F)F)C)C	5.92	4.15697	4.15697	2.8192	2.45	4.76	3.844	3.54394	4.47	3.68	4.61	2.96	4.31	3.91	2.42	3.69
CC1=C(C=NN1C)CN(C)C(=O)C=2C=NN3C=2N[C@H](C[C@@H]3C(F)(F)F)C4=CC=C(C(=C4)OC)OC	4.25	3.93625	3.93625	0.5853	2.67	2.03	4.424	3.87472	1.09	3.63	3.53	2.1	2.74	1.53	2.09	2.9
CC1=CC=C(C(=C1)C)S(=O)(=O)N2CCCN(CC2)S(=O)(=O)C3=CC=C(C=C3C)C	5.01	4.54171	4.54171	1.5842	2.89	4.32	3.484	3.00558	4.89	2.09	4.32	3.25	4.56	3.97	4.98	3.5
COC1=CC=CC(=C1)C3=CC=C2C(=C(SC2=N3)C(=O)NC4=CC=C(C(=C4)F)F)N	5.86	4.38276	4.38276	0.5934	2.89	4.3	4.433	5.0846	5.51	4.62	4.3	2.61	4.27	4.72	5.64	5.08
CCN(CC)C(=O)C1=C(C(=C(S1)NC(=O)[C@@H]2C[C@H]3CC[C@@H]2C3)C(=O)OCC)C	5.05	4.61074	4.61074	0.916	3	3.67	3.63	4.08992	3.96	3.95	4.7	3.1	3.63	3.76	5.08	4.79
C=1C=C(SC=1)[C@@H]4C[C@H](N2C(=C(C(=N2)C(=O)NCC3=CC=C(C=C3)F)Br)N4)C(F)(F)F	5.54	5.09004	5.09004	2.1791	2.34	5.25	5.501	5.4365	2.82	4.88	4.91	3.88	5.11	4.62	3.63	4.9
CCOC(=O)C=1C(=CSC=1N=CC=2C(=NN(C=2O)C3=CC=CC=C3)C)CC(C)C	5.16	6.34028	6.34028	2.7841	3.11	5.94	5.133	5.07362	6.56	5.36	4.83	3.33	5.43	4.4	7.37	5.39
C1=CC=C(C=C1)C=CC(=O)NC2=CC=CC(=C2)NC(=O)C3=CC=CC(=C3)Cl	5.53	4.95811	4.95811	2.3856	3.33	4.43	4.858	5.2442	4.87	4.56	4.74	4.41	4.53	4.99	5.78	5.07
C1=CC=C(C=C1)[C@@H]4C[C@H](N2C(=CC(=N2)C(=O)NC3=CC=CC(=C3)Cl)N4)C(F)(F)F	5.92	5.14103	5.14103	2.4652	2.67	4.78	6.003	5.4491	3.65	4.97	4.73	3.88	4.86	4.78	4.1	5.09
CC1=CC=C(C=C1)N(CCOC(=O)C2=CC=C(C=C2)S(=O)(=O)N3CCCCC3)C4=NS(=O)(=O)C5=C4C=CC=C5	5.58	5.29846	5.29846	-0.4682	3.33	5.16	5.354	3.98212	5.3	3.69	6.6	3.6	4.8	4.45	5.46	4.13
CCOC(=O)CN1C(=O)[C@@H]([C@@H](C1=O)OC(=O)C2=CC=CC=C2)OC(=O)C3=CC=CC=C3	5	2.11011	2.11011	1.2207	2.89	4.74	2.684	1.3695	3.68	2.51	3.72	1.96	2.68	2.65	4.54	2.79
C1=CC=C(C=C1)[C@@H]4CC2=C([C@H](C(=C(O2)N)C#N)C3=CC=CC=C3F)C(=O)C4	3.07	3.17376	3.17376	1.1563	3.33	3.24	2.961	4.03418	3.46	3.71	2.95	2.84	3.02	3.63	3.06	3.49
CC1=CC=C(C=C1)NCC2=CC=C3N2CCC3=C5CN4C(=CC=C4C5=O)CNC6=CC=C(C=C6)C	6.51	6.21001	6.21001	2.1904	4.21	6.39	5.126	6.18444	4.09	4.77	6.99	3.22	7.05	5.58	7.39	4.66
COC(=O)C1=CC=CC(=C1)NC(=O)C2=CC(=CC(=C2)N4C(=O)C3=CC=CC=C3C4=O)C(=O)NC5=CC=CC(=C5)C(=O)OC	6.09	4.09414	4.09414	1.0941	3.77	3.88	4.514	4.565	4.88	4	4.3	2.96	3.72	5.22	4.13	3.83
COC1=CC=C(C=C1)OCC(=O)N2CCN(CC2)C(=O)C3=CC=CO3	2.76	1.27319	1.27319	-1.3074	2.67	0.23	1.015	1.6516	1.8	1.67	1.17	0.68	1.55	1.58	1.02	1.72
CC(=O)OC1=CC(=CC(=C1OC(=O)C)OC(=O)C)C(=O)NC2=CC=C(C=C2)OC3=CC=CC=C3	2.89	3.8077	4.17843	0.3013	3.22	4.23	3.561	4.5071	2.68	3.97	3.85	2.98	3.48	2.7	2.7	3.54
COC1=CC=C(C=C1)OC=3C(=O)C2=CC=C(C=C2OC=3C(F)(F)F)OC(=O)N4CCOCC4	4.63	4.10551	4.10551	0.6808	2.67	3.29	3.87	4.4437	3.54	4.02	3.29	1.81	3.47	4.14	5.74	3.54
C1=CC=C(C=C1)CN3C2=CC=CC=C2C=4C3=NC(=NN=4)SCC(=O)OCN6C(=O)C5=CC=CC=C5C6=O	4.51	4.29464	4.29464	2.6228	3.33	4.08	4.569	3.9168	4.61	3.72	3.79	2.8	5	5.16	5.3	4.16
C1=CC=C(C=C1)C2=NN(C(=S)N2C3=CC=CC=C3)[C@@H]4CC(=O)[C@H]5OC[C@@H]4O5	3.65	3.08124	3.08124	1.9817	2.89	3.88	3.541	3.32569	2.38	1.57	0.22	2.16	3.03	1.98	1.81	2.67
CC1=CC=CC(=C1NC(=O)C2(CCCCC2)N(CC3=CC=CO3)C(=O)C4=CC=C(C=C4)NC(=O)C)C	4.62	5.49941	5.49941	-0.0965	3.88	3.38	4.001	5.83884	4.21	4	4.47	3.12	4.88	3.42	4.23	4.39
COC1=CC=CC=C1N(CCOC(=O)[C@@H]2CC(=O)N(C2)C3=CC=CC=C3)C4=NS(=O)(=O)C5=C4C=CC=C5	2.5	3.79842	3.79842	-0.1734	3.33	2.67	3.691	3.247	4.72	2.93	5.38	2.39	3.03	2.94	2.72	2.81
C1=CC=C(C=C1)C2=NN=C(N2C3=CC=CC=C3)SCC(=O)N4CCN(CC4)C(=O)C5=CC=CC=C5	4.64	4.62142	4.62142	2.6143	3.55	2.87	5.822	4.011	3.89	3.49	2.96	3.54	4.35	3.57	4.71	4.05
C1=CC=C(C=C1)CN2C(=O)C[C@@H](SC2=NC3=CC=C(C=C3)F)C(=O)NC4=CC=CC=C4	6	4.79816	4.79816	2.7942	3.33	3.22	3.73	4.9862	5.68	4.46	2.82	5.26	5	4.28	3.92	4.53
CCCS(=O)(=O)C2=C1C=NC=CN1C(=C2S(=O)(=O)CCC)C(=O)C3=CC=C(C=C3)C	3.93	3.20565	3.20565	-1.9121	2.78	3.21	3.678	3.24112	2.65	2.25	2.24	0.66	4.14	3.5	3.01	3.73
C1=CC=C(C(=C1)COC2=CC=C(C=C2)C4C3=C(CCCC3=O)OC5=C4C(=O)CCC5)F	4.92	5.44895	5.44895	0.776	3.77	5.59	3.729	5.5327	3.89	4.65	5.36	3.53	4.11	5.66	3.71	3.87
CCOC1=CC=C(C(=C1)OCC)C2=NN=C3[C@@H]2[C@@H](C(=C(O3)N)C#N)C4=CC=CO4	4.48	2.80861	2.80861	-0.2227	2.89	3.77	2.784	3.31728	3.36	3.59	2.56	1.01	2.53	2.83	3.77	3.09
CC4(CC1=C([C@H](C(=C(N1C2=C(C=CC=C2F)F)N)C#N)C3=CC=CC(=C3)Cl)C(=O)C4)C	5.04	4.85329	4.85329	2.83	3.33	5.12	5.458	5.55908	6.02	4.95	4.1	4.11	5	4.87	4.29	5.36
COC1=CC(=CC(=C1OC)OC)C=2C=C(N3C(N=2)=C(C=N3)C(=O)OC)C(F)(F)F	4.08	3.43256	3.43256	0.8905	2.23	2.81	2.913	3.2275	3.14	3.13	3.01	1.61	1.29	2.99	1.35	2.67
CC1=CC(C(=C(N1C2=CC=C(C=C2)C(=O)N)N)C#N)(C(F)(F)F)C(F)(F)F	4.41	2.56588	2.56588	1.9926	2.01	2.36	4.238	3.31418	3	2.45	1.63	1.91	2.64	2.37	3.3	3.7
COC(=O)C=1C3=C(SC=1NC(C(F)(F)F)(C(F)(F)F)NC(=O)C2=CC=CN=C2)CCCCC3	5.75	5.63786	5.63786	0.9534	2.23	5.32	5.966	4.8614	5.96	4.51	5.32	3.37	5.06	4.5	9.97	6.21
CC5(CC1=C([C@@H](C(=C(O1)N)C#N)C3=C2C=CC=CC2=CC4=C3C=CC=C4)C(=O)C5)C	4.99	4.43746	4.43746	2.6066	3.88	4.63	5.066	5.44388	5.14	4.62	4.34	3.16	3.8	4.9	4.84	5.33
COC1=CC=CC=C1NC2=NC(=NC(=N2)OCC(F)(F)F)OCC(F)(F)F	5.27	4.12658	4.12658	1.9516	1.57	5.55	4.89	3.506	4.57	4.03	5.8	3.63	5.02	5.04	3.95	4.66
CC[C@@H](C1=CC=CC=C1)C(=O)N2CCCN(CC2)C(=O)[C@@H](CC)C3=CC=CC=C3	4.93	4.87447	4.87447	0.1416	3.77	4.3	4.266	4.4349	4.25	3.97	3.86	3.65	4.09	5.04	4.59	4.4
CCC(=O)N1[C@H](CC(=N1)C2=CC=C(C=C2)C3=NN([C@H](C3)C4=CC=CC(=C4OC)OC)C(=O)CC)C5=CC=CC(=C5OC)OC	6.65	6.30153	6.30153	0.0936	4.1	5.82	5.446	5.8964	4.55	4.81	3.76	3.19	4.67	5.23	1.64	4.31
CC1=CC(=NC(=N1)S[C@@H]2CC(=O)N(C2=O)C3=CC=C(C(=C3)OC)OC)C	2.95	2.89728	2.89728	-0.1656	2.56	1.07	0.727	2.53484	1.92	2.38	1.48	1.01	2.45	1.82	1.48	2.4
CC1=CC=C(C=C1)S(=O)(=O)N(CCO)CC2=CC=CC=C2	3.69	2.89599	2.89599	1.2488	2.67	2.33	2.548	2.17822	3.06	1.81	2.33	2.7	2.99	2.47	3.43	2.24
CC1=CC=C(C=C1C)N3C(=O)C2=CC4=C(C=C2C3=O)C(=O)N(C4=O)C5=CC=C(C(=C5)C)C	4.83	5.64996	5.64996	2.8032	3.66	4.21	5.126	3.12448	4.82	3.4	3.85	3.14	4.99	5.69	4.42	4.45
CC1=CC=C(C=C1)C=2C=C(N3C(N=2)=C(C=N3)C(=O)N4CCSCC4)C(F)F	4.55	3.76389	3.76389	2.3294	2.67	2.6	3.923	3.83132	3.18	3.1	2.76	3.06	1.32	2.97	0.75	2.89
C1=CC=C2C(=C1)C(=O)N(C2=O)C3=CC=CC=C3C(F)(F)F	3.55	3.4064	3.4064	2.113	2.45	2.64	3.625	3.506	3.77	2.44	2.79	3.23	3.38	3.86	2.97	3.28
CC(=O)N[C@@H](C(Cl)(Cl)Cl)NC1=C(C2=C(S1)CCCC2)C(=O)OC	5.04	4.49198	4.49198	1.2258	2.01	3.49	3.924	3.6578	4.96	3.84	3.49	2.77	3.69	3.48	5.65	4.88
CCCS(=O)(=O)C3=C2C1=CC=CC=C1C=CN2C(=C3S(=O)(=O)CCC)C(=O)C4=CC=CC=C4	4.48	4.72062	4.72062	-0.236	3.33	4.86	5.759	4.6909	4.48	3.99	3.73	2.52	5.72	5.09	5.27	5.69
C1=CC=C3C(=C1)C(C2=CC=CC=C2O3)C(=O)NC4CCCC4	3.95	4.26742	4.26742	-0.614	3.22	4.72	3.624	3.983	3.83	4.06	4.27	2.83	3.7	3.9	3.48	3.25
CC=1C(=C(N(N=1)CC(=O)NC2=C(C3=C(S2)C[C@H](CC3)C(C)(C)C)C(=O)OC)C)[N+](=O)[O-]	6.53	5.43821	5.43821	2.0939	2.67	5.8	4.477	4.04594	6.23	4.8	5.18	3.12	3.84	4.04	6.32	5.14
CCC1=CC=C(C=C1)OCC(=O)NCCC2=CC=C(C(=C2)OC)OC	4.22	4.18309	4.18309	0.555	3.11	3.91	3.44	3.0039	3.61	3.65	3.72	2.66	3.9	3.47	3.92	3.93
COC1=CC=C(C=C1)[C@@H]7CC4=C([C@H](C3=C2C=CC=CC2=CC=C3N4)C5=CC=C6C(=C5)OCO6)C(=O)C7	5.77	6.62491	6.62491	1.0244	4.32	6.61	5.583	6.5353	6.69	5.86	6.84	3.55	5.48	6.49	5.67	6.04
C1=CC4=C(C=C1C=CC(=O)NC2=CC=C3C(=C2)OCO3)OCO4	3.72	2.8938	2.8938	-0.5019	2.67	3.21	2.511	2.7959	3.47	2.42	3.21	1.39	2.62	3.25	4.06	2.81
CC(=O)OC1=CC=CC(=C1)N3C(=O)C2=CC=C(C=C2C3=O)C(=O)C4=CC=C5C(=C4)C(=O)N(C5=O)C6=CC=CC(=C6)OC(=O)C	5.13	4.04495	4.04495	0.71	3.88	2.37	4.502	4.3694	3.33	3.67	2.41	2.55	4.08	4.55	2.22	3.84
CC1=CC=C(C=C1Cl)NC(=O)CSC2=NN=C(O2)CC3=CC=CC=C3	4.85	5.12778	5.12778	3.3885	2.67	3.7	4.777	4.35302	3.27	4.12	3.98	3.51	4.28	3.98	3.93	4.45
CCOC1=CC=C(C=C1)NC=C(S(=O)(=O)C2=CC=C(C=C2)C)S(=O)(=O)C3=CC=C(C=C3)C	5.64	5.34788	5.34788	2.1997	3.22	3.78	6.709	4.86074	4.93	4.13	2.88	2.92	5.34	4.01	4.3	5.46
C1=CC=C(C=C1)C=2C=C(N(N=2)C3=CC=C(C=C3)C=NN4C=NN=C4)C5=CC=CC=C5	5.58	5.53469	5.53469	2.3846	3.44	3.8	6.929	4.68	3.95	4.4	3.44	4.9	4.89	3.96	5.73	4.45
N4C(=O)C(CC(=O)NC1=C(C=CC=C1)NC(=O)CC3C(=O)NC2=CC=CC=C2N3)NC5=C4C=CC=C5	3.42	2.02303	2.02303	-2.0952	3.22	-0.7	2.46	3.2094	0.7	2.51	0.43	0.7	1.39	5.49	0.56	1.53
CC1=C(SC2=C1C(=O)N(C(=N2)SCC(=O)N3CCCC3)C4CCCCC4)C	5.16	5.32718	5.32718	-0.5919	2.89	4.62	3.359	4.29454	3.94	3.42	3.7	4.02	4.45	3.99	4.29	4.42
COC1=CC=CC(=C1)CN2C=C(C=N2)N	1.55	1.33671	1.33671	-0.5501	2.23	1.48	1.73	1.5222	1.35	1.31	1.48	1.09	1.3	1.43	0.85	1.12
CC1=C(C(=O)N(N1C)C2=CC=CC=C2)NC(=O)[C@@H]3CCCCN3S(=O)(=O)C4=CC=C(C=C4)Cl	3.89	3.85699	3.85699	-0.8045	2.89	2.02	3.49	3.31972	3.02	2.35	4.27	2.72	3.4	3.02	2.73	3.76
CS(=O)(=O)C1=CC=C(C(=C1)[N+](=O)[O-])SCC(=O)OC2=CC=C(C=C2)C3CCCCC3	6.08	5.29078	5.29078	0.8	2.78	4.56	5.953	4.7437	4.71	4.95	4.5	3.91	5.48	4.46	5.17	5.51
CC1=CC=CC=C1C(=O)N2CCN(CC2)C3=CC=C(C=C3)NC(=O)C4=C(C=CC=C4OC)OC	4.16	4.3473	4.3473	1.1646	3.66	3.86	4.738	4.22692	3.12	4.15	4.85	2.59	4.11	3.8	1.84	4.12
CC1=CC=CC(=C1)C(=O)NC2=CC=C(C(=C2)C)NC(=O)C3=CC=CC=C3	4.14	4.93556	4.93556	2.5486	3.44	3.94	4.627	4.80804	3.51	3.87	5.1	4.26	4.37	4.52	3.54	4.32
CCC(=NN=C1N(C(=O)[C@@H](S1)C)CC2=CC=CO2)C3=CC=CC=C3	5.07	4.22391	4.22391	1.4167	2.78	5.05	3.587	3.9138	4.66	3.99	4.65	3.73	4.1	3.36	3.79	3.85
CN1C(=C(C=N1)Cl)C2=NC(=NO2)C=3C(=NON=3)N	2.77	0.336151	0.336151	-0.8097	1.24	0.63	1.677	0.7557	0.98	1.52	0.01	0.18	0.71	0.6	2.36	-0.05
C1[C@@H]2C=C[C@H]1[C@H]3[C@@H]2[C@@H]4CO[C@H](C3=O)O4	1.48	0.604705	0.604705	-1.006	2.34	0.41	0.493	0.7489	0.82	-0.14	-0.45	1.23	0.43	1.13	0.59	0.8
CC2=C(C1=CC=CC=C1N2CC=C)C=C4C(=O)OC3(CCCCC3)OC4=O	4.62	5.18738	5.18738	0.4282	3.33	10.19	5.059	4.27952	5.59	4.21	6.79	3.38	4.54	5.05	3.74	4.99
CC6(CC1=C(C(C3=C(N1C2=CC=C(C=C2)OC)CC(CC3=O)(C)C)C4=CC=C5C(=C4)OCO5)C(=O)C6)C	5.72	6.38086	6.38086	2.2123	4.21	6.69	5.555	6.3141	6.12	5.26	6.32	2.99	4.94	6.51	5.27	5.46
CCN1C=C(C(=N1)C)C3C2=C(CC(CC2=O)(C)C)N(C4=C3C(=O)CC(C4)(C)C)C5=CC=C(C=C5)C	5.35	6.80933	6.80933	3.1672	4.21	6.74	5.722	6.41004	5.26	5.43	6.37	3.78	4.96	5.51	4.73	5.06
C1=CC=C(C=C1)OC2=CC=C(C=C2)NC(=S)N3CCN(CC3)C(=O)[C@H]4CCCO4	4.18	3.44576	3.44576	0.1197	3.11	3.26	3.378	3.4989	4.2	3.35	2.78	2.26	3.27	2.94	2.04	2.92
COC(=O)CC3=C([C@@]2(C1=CC=CC=C1NC2=O)C(=C(O3)N)C(=O)OCC4=CC=CC=C4)C(=O)OC	4.25	1.72327	1.72327	0.1448	3.11	1.58	2.714	1.8106	2.98	2.76	1.36	1.26	1.27	2.3	3.9	1.82
C[C@@H]1C=CC[C@H]2[C@@H]1C(=O)N(C2=O)C3=CC=CC(=C3)C(=O)OCC(=O)C4=CC=C(C=C4)Br	5.29	4.25236	4.25236	1.4807	3.33	3.29	4.205	4.1904	3.81	3.81	3.2	3.32	4.34	4.3	4.11	4.21
COC1=CC=C(C=C1COCC(F)(F)F)[C@@H]3[C@@H]2CCCC=C2C(=C(C3(C#N)C#N)N)C#N	5.5	2.87161	2.87161	0.7502	3	4.25	3.451	4.36774	2.91	2.29	2.24	1.45	3.05	4.48	4.06	3.35
CCN(CC)C(=O)C1=C(C(=C(S1)NC(=O)C2=CC(=CC(=C2)OC)OC)C(=O)OC)C	5.47	3.80665	3.80665	0.9971	2.78	2.78	2.734	3.59462	2.8	3.04	3.77	1.62	3.11	3.22	5.12	4.01
C=1C=C(SC=1)[C@@H]4C[C@H](N2C(=C(C(=N2)C(=O)N3CCCC3)Br)N4)C(F)(F)F	4.47	4.18516	4.18516	0.4971	2.12	3.74	4.278	4.6034	1.62	4.13	4.08	3.07	3.99	3.71	1.51	3.98
N4(C1=CC=CC=C1)C(=O)C(SC2=C(C(=C(C(=N2)N)C#N)C3=CC=C(C=C3)C)C#N)C(=N4)C	4.99	4.55111	4.55111	2.2647	3.22	5.2	3.978	4.26598	4.32	2.9	3.66	2.11	3.98	4.21	4.87	4.5
CCC2=C(C(=O)N1C(=C(SC1=N2)C#N)N)C#N	2.09	0.946077	0.946077	-0.5526	1.79	1.19	-0.002	0.64396	-0.44	-0.92	-0.2	0.61	0.65	0.86	-2.41	0.92
CSC1=CC=C(C=C1)[C@@H]4[C@H]2[C@@H](C(=O)N(C2=O)C3=CC=CC(=C3)C(F)(F)F)ON4C5=CC=CC=C5	5.98	5.40562	5.40562	3.0182	3.22	4.33	5.178	5.4784	6.44	5.18	4.14	4.3	5.36	5.33	4.17	5.43
C#CC1=CC=CC(=C1)NC(=O)C2=CC(=CC(=C2)N4C(=O)C3=CC=CC=C3C4=O)C(=O)NC5=CC=CC(=C5)C#C	6.85	4.76415	4.76415	2.6015	4.21	3.95	5.638	4.9544	4.84	3.7	4.91	4.28	6.26	4.41	3.84	4.62
CC1=CC=C(C(=C1)NC(=O)[C@H]3CC4C2=CC=CC=C2C3C5=C4C=CC=C5)C	5.26	6.13176	6.28692	3.0243	3.99	4.81	4.88	5.53924	5.02	5.2	6.75	5.4	5.39	5.34	5.75	5.13
C1=CC(=C(C(=C1)F)C(=O)N2CCCC2)F	1.88	2.38634	2.38634	-0.1602	2.23	2	2.397	2.2008	1.29	1.95	2.69	2.96	2.12	1.54	0.17	2.07
C[C@H](C(=O)N)OC(=O)C1=CC=CC(=C1)C(F)(F)F	2.75	2.13953	2.13953	1.2786	1.9	1.71	2.063	1.736	1.78	1.44	1.21	2.31	2.07	2.07	2.09	2
CCOC(=O)C=1C=NN(C=1N)C(=O)C=2C=NN(C=2C(F)(F)F)C3=CC=C(C=C3)[N+](=O)[O-]	3.53	2.82291	2.82291	1.1966	1.79	2.19	3.772	2.4432	4.7	2.82	1.64	2.36	2.86	2.35	4.3	2.91
O=C(N2CCCN(C1=NC=C(C(F)(F)F)C=C1)CC2)C=4SC3=CC=CC=C3C=4	4.92	4.55822	4.55822	0.6749	2.78	4.35	4.659	4.6676	3.9	4.4	4.56	3.37	4.42	4.44	4.91	4.83
C1=CC=C2C(=C1)CC(C2)N3C(=NN=C3SCC(=O)C4=CC=C5C(=C4)OCCO5)OCC(=O)C6=CC=C(C=C6)F	5.47	5.94815	5.94815	2.5201	3.55	6.4	6.233	4.765	4.54	4.33	5.8	3.55	5.95	4.51	6.54	5.17
CC1=CC=C(C=C1)N2CC(=O)N(CC2=O)N=CC3=CN(N=C3C4=CC=C(C=C4)Cl)C5=CC=CC=C5	6.14	5.57325	5.57325	1.8875	3.55	3.37	5.489	4.71042	6.12	4.35	4.53	3.4	5.37	4.46	4.52	4.87
CSC=1C(=C(N2C(N=1)=C(C(=N2)SC)C#N)C3=CC=C(C=C3)Cl)C#N	5.51	4.29399	4.29399	3.2212	2.34	4.35	4.082	4.23686	4.28	3.18	1.9	2.15	2.69	3.95	3.2	3.74
CN4C1=CC=CC=C1C=2C(=C(SC=2C(=O)N3CCOCC3)SC)S4(=O)=O	3.11	2.62039	2.62039	0.3235	2.34	1.95	2.294	2.7479	1.73	1.71	2.58	1.67	2.44	2.69	1	2.28
CC1=CC=CC(=C1C)NC(=O)CSC2=CC=CC=N2	3.19	3.91337	3.91337	2.4074	2.67	2.66	2.737	3.42924	2.62	2.85	2.71	2.4	3.58	3.24	3.2	3.33
CSC1=C3C(=C(S1)C(=O)NC2=CC=C(C=C2)Cl)CCC4=C3N=C(N=C4)SC	5.87	6.00713	6.00713	2.5967	2.67	5.6	3.915	5.6532	5.36	4.86	5.25	3.58	5.73	5.41	5.49	5.33
CCOC(=O)C1=C(C(=O)N(C1)C(C)(C)C)NC2=CC=C(C=C2)OC(=O)NC3=CC=C(C=C3)OC(F)(F)F	6.72	4.96141	4.96141	3.0971	2.89	5.77	5.756	5.0659	6.79	5.54	7.27	3.11	5.63	5.04	4.4	5.37
CN1C(=NN=C1SCC2=CC(=CC(=C2)F)F)C=3C=CC=4C(C=3)=NON=4	3.68	3.76291	3.76291	1.9697	2.23	4.71	6.475	3.5888	3.32	3.54	4.71	3.41	3.94	4.28	4.25	2.88
C[C@]23C1=CC(=C(C=C1CCN2C(=O)OC34CCCCC4)OC)OC	3.47	3.97176	3.97176	-0.2849	3	4.65	2.966	3.6302	3.89	3.56	4.95	3.24	3.62	3.67	3.93	3.22
CC1=C(C[C@H]2[C@H](C1)C(=O)N(C2=O)C3=CC=CC(=C3)Br)C	3.93	3.66982	3.66982	2.3646	2.78	3.29	2.528	3.6849	3.09	2.82	2.81	3.23	3.65	4.09	3.35	2.45
C1=CC=C(C=C1)S(=O)(=O)N2CCN(CC2)C(=O)C3=CC=CN=C3	2.3	1.11014	1.11014	-0.9386	2.45	0.13	1.007	1.2283	1.35	0.49	0.82	1.35	1.19	0.47	0.45	0.93
CCC=1C=CC=2C(C=1)=CC4=C(N=2)C3=C(N(C(=O)N(C3=O)C)C)N(C4=O)C5=CC=CC=C5	4.31	4.18123	4.18123	1.0956	3.33	3.09	5.977	2.6519	4.06	2.51	5.75	2.46	3.85	3.2	3.28	2.99
CCOC(=O)C1=C(NC(=O)N[C@H]1C2=CC=C(O2)C3=CC(=CC(=C3)C(F)(F)F)C(F)(F)F)C	6.04	5.01593	5.01593	2.7491	2.34	4.87	4.731	5.1752	5.66	4.14	4.87	3.43	4.5	5.27	5.48	3.91
C1=CC(=CC=C1C=2N=C(ON=2)C(F)(F)F)C=3N=C(ON=3)C(F)(F)F	6.06	3.56164	3.56164	2.1196	1.46	2.91	4.15	3.8242	2.88	4.09	2.91	2.8	3.24	3.95	5.82	3.52
CC=1C(=C(N(N=1)C2=CC=CC=C2)C)C3=NN=C(O3)C=4C(=NN(C=4C)C5=CC=CC=C5)C	5.56	6.29542	6.29542	2.3798	3.33	4.31	5.797	5.00868	3.16	4.91	5.1	3.2	4.36	3.92	6.62	4.61
CC=1C=C(N(N=1)C2=CC=C(C=C2)N3C=CC=C3C=C(C#N)S(=O)(=O)C)C	4.25	3.3561	3.3561	0.4949	2.78	2.83	2.731	3.18892	3.58	3.3	1.43	0.9	3.23	2.06	3.29	2.72
C=1C=C(SC=1)C=CC(=O)NC2=CC=C(C=C2)I	4.67	3.90353	3.90353	1.5238	2.45	4.07	3.395	4.0046	4.69	4.2	4.07	3.24	3.61	7.27	4.97	3.55
CC(C)(C)C=1C=C(N(N=1)CC2=CC=CC=C2)C3=NC(=NO3)C4=CC=C(C=N4)C(F)(F)F	6.58	5.59449	5.59449	3.4102	2.89	5.26	5.092	5.3597	5.51	5.01	5.42	3.45	5.69	5.35	5.49	4.96
C=1C=CC=2C(C=1)=CN(N=2)C3=CC=C(C=C3)C(F)(F)F	4.42	3.86842	4.1932	2.3468	2.45	3.96	4.756	4.0443	4.76	4.09	3.96	3.82	4.34	3.86	4.57	4.11
CCCN(CCC)S(=O)(=O)C1=CC=C(C=C1)C(=O)N4CC[C@@H]3C2=CC=CC=C2C(=O)N3C4	4.55	3.86795	3.86795	-1.2044	3.22	1.89	3.654	3.4978	3.33	2.66	3.27	3.14	3.33	2.93	2.1	3.31
C[C@H]2CN(C(NS(=O)(C1=CC(C(F)(F)F)=CC(C(F)(F)F)=C1)=O)=N)C[C@@H](C)O2	4.43	3.39918	3.39918	1.7378	1.68	2.9	4.38	3.04647	4.13	2.57	2.9	3.14	2.97	2.99	2.26	3.03
CC=1C=C(N(N=1)C2=NCCN2S(=O)(=O)C3=CC(=CC(=C3)C(F)(F)F)C(F)(F)F)C	4.7	4.71715	4.71715	1.924	1.79	4.23	4.364	3.44614	4.57	3.97	3.21	4.03	4.01	3.26	3.26	3.51
CN3C=1C=CC(=C2C=1C(=CC=C2)C3=O)S(=O)(=O)N(C4=CC=C(C=C4)OC)C(=O)C5CCCCC5	5.26	4.93537	4.93537	-0.7734	3.44	4.43	4.65	4.7406	4.72	3.42	5.97	3.27	4.49	5.44	2.76	4.81
C=12C(=NON=1)NC4C(N2)NC=3C(=NON=3)N4	0.3	-0.279525	-0.279525	-1.9502	1.02	-0.84	1.718	-0.5202	0.54	1.15	-0.53	-0.71	0.61	0.08	0.99	0.42
CC(=O)OC1=CC=C(C=C1OC)C=C(C(=O)NC2=CC=CC(=C2)CO)NC(=O)C3=CC=CC=C3	4.04	3.73924	3.73924	0.4527	3.44	3.02	3.182	3.5224	2.1	3.98	3.42	2.7	2.72	2.85	2.13	3.06
COC1=CC=CC(=C1)NC(=O)CSC2=NN=C3N2C=CC=C3	2.45	2.61202	2.61202	0.5964	2.34	2.43	3.915	2.4687	1.75	2.22	1.15	1.78	2.53	2.52	3.14	2.89
C1=CC=C(C(=C1)[C@H]3[C@@H]2CSCC=C2C(=C(C3(C#N)C#N)N)C#N)Cl	4.5	1.6624	1.6624	0.9647	2.78	3.57	1.867	3.49654	1.72	2.55	1.22	1.81	2.1	3.01	3.59	2.34
CC[C@@H]1CCCCN1C(=O)[C@H]2CC(=NO2)C3=CC(=C(C=C3OC)OC)Cl	4.55	4.33861	4.33861	-1.577	2.78	3.97	3.908	3.6413	4.56	3.54	4.32	2.47	3.43	3.69	3.4	3.72
CCC1=CC=C(C=C1)N3[C@H]2CS(=O)(=O)C[C@@H]2N(C3=S)CC=C	2.86	2.54327	2.54327	1.5556	2.56	1.9	3.977	2.0075	2.58	2.06	2.24	1.72	3.11	3.13	1.82	2.39
C1=CC=C3C(=C1)C4C2=CC=CC=C2C3[C@@H]5[C@H]4C(=O)N(C5=O)C6=NC=CS6	3.83	3.34265	3.34265	0.9881	3.22	2.18	1.722	3.5397	2.34	3.1	3.29	3.06	2.8	3.09	2.77	3.11
C1=CC=C(C=C1)C(=O)C2=CC=C(C(=C2)F)N3CCN(CC3)C(=O)C4=C(C=CC=C4F)F	5.14	4.63001	4.63001	2.067	3.33	4.2	5.537	4.2973	3.94	4.02	5.29	4.2	4.98	4.27	2.29	4.62
CC1=CC=CC(=C1NC(=O)CSC2=NN=NN2C3=CC=C(C=C3)OC(F)(F)F)C	4.82	4.84347	4.84347	4.4349	2.23	2.61	4.62	3.90854	3.41	3.56	3.11	3.31	6.09	3.15	5.31	4.88
CC(C)CC(=O)N3C1=C(C=CC=C1OC)C2=C(SSC2=S)C3(C)C	5.09	4.92845	4.92845	2.6116	2.78	4.44	3.695	5.84249	4.98	4.47	6.03	2.95	4.63	4.57	6.17	3.57
CC1=NC2=C(C(=N1)N(C)C)SC(=S)N2C3=CC=CC=C3	3.62	3.78188	3.78188	1.4866	2.34	2.72	3.672	3.58591	3.94	3.07	5.71	1.88	4.04	2.21	2.54	3.49
CCOC(=O)C2=C(N1C(=O)[C@@H](SC1=C([C@H]2C3=CC=C(C=C3Cl)Cl)C(=O)OCC)C)N	5.49	3.66629	3.66629	2.1975	2.56	4.57	3.89	3.5626	5.74	4.55	2.77	2.86	3.95	2.74	4.33	4.18
CN1C2=C(C(=O)N(C1=O)C)N(C(=N2)SCC(=O)NCCC3=CC=C(C(=C3)OC)OC)CC4=CC=CC=C4F	4	3.79678	3.79678	0.8865	3	3.52	4.512	2.0893	3.08	3.47	3.83	2.3	3.92	3.25	3.95	3.35
CCOC(=O)C1CCN(CC1)S(=O)(=O)C=3N=C2N=C(C=C(N2N=3)C)C	2.71	2.12596	2.12596	-1.8118	2.01	1.38	0.384	0.70494	0.59	0.92	-0.96	1.5	-0.73	1.31	0.42	1.09
CC1=CC=C(C=C1Br)N[C@@H]2[C@@H]([C@@H]([C@H]([C@@H](O2)CO)O)O)O	2.28	0.805221	0.805221	-0.6178	2.12	1.41	1.494	-0.03068	1.41	0.17	1.41	0.25	0.76	0.66	1.95	0.83
COC1=CC=C(C=C1)S(=O)(=O)N3C2=CC=CC=C2N(C3=O)S(=O)(=O)C4=CC=C(C=C4)OC	5.22	3.04803	3.04803	-0.0523	2.56	3.64	2.668	2.2942	2.51	2.68	4.48	2.87	3.37	3.14	3.95	3.13
BrC6=CC=C(C=C4SC3=NC1(N(C)C(N(C)C1(C2=CC=CC=C2)NN3C4=O)=O)C5=CC=CC=C5)C=C6	5.72	5.03546	5.03546	3.8025	3.44	5.01	5.465	3.381	6.48	3.98	3.95	6.37	5.81	6.51	7.25	4.86
C1=CC=C(C=C1)N2C(=O)N(N(C2=O)CC(=O)N3CCCCC3)CC(=O)N4CCCCC4	2.78	2.07498	2.07498	-3.1423	2.89	2.7	0.88	0.8257	3	1.45	3.79	2.54	1.93	0.68	0.83	1.8
C1=CC=C(C=C1)SC3=C(C(=O)N2C=CC=CC2=N3)C=C4C(=O)N(C(=S)S4)C[C@H]5CCCO5	5.87	4.67162	4.67162	2.05	3	2.04	3.613	4.2259	3.28	4.38	3.36	2.13	4.1	3.56	0.77	3.87
CC(=O)OC([C@@]12C=C[C@@H](O1)[C@@H]3[C@H]2C(=O)N(C3=O)C4=CC=C(C(=C4)C(=O)OC)Cl)OC(=O)C	3.77	0.942865	0.942865	0.0414	2.56	-0.61	1.155	1.3919	0.75	2.48	0.15	1.79	1.1	2.11	2.02	0.94
CC[C@H](C(=O)OC1=CC=C2C(=C1)OC(=O)C3=C2CCCC3)NS(=O)(=O)C4=CC=C(C=C4)C	3.08	5.60978	5.60978	-0.1699	3.22	5.21	5.34	3.64272	4.72	3.64	4.83	3.47	5.64	4.45	5.12	4.58
CC1=CC2=C(C=C1C)NC4=C([C@@H](N2)C3=CC(=C(C(=C3)OC)OC(=O)C)OC)C(=O)CC(C4)(C)C	4.21	5.51432	5.51432	1.0258	3.66	4.68	4.377	5.46784	4.22	4.4	4.69	2.47	4.48	4.27	3.2	4.67
CC1=CC(N4C2=C1C=C(C=C2C(=C3C(=O)N=C(S3)NC(=O)C)C4=O)OC)(C)C	4.62	2.57961	2.57961	0.5148	2.78	3.33	2.028	2.7139	2.83	2.17	3.25	2.85	2.34	2.45	1.05	1.78
CC3=C(C(C1=CC=CS1)C2=C(CCCC2=N3)O)C(N4CCCCC4)=O	3.37	4.19882	4.19882	-1.0479	3.11	5.57	1.505	4.5688	4.1	3.03	5.91	2.33	2.65	3.84	3.35	2.34
CC(=O)NC1=CC=C(C=C1)OCC2=CC(=CC=C2OC)[C@@H]4NC3=CC=CC=C3C(=O)N4C5=CC=CC=C5	4.65	5.38962	5.38962	1.0506	3.99	4.16	5.315	6.0037	5.5	4.98	5.18	3.5	4.94	5.17	3.98	4.94
CCCCC(=O)NC2C1CC3CC(C1)CC2C3	3.8	3.13439	3.64566	-2.0875	2.89	3.81	3.859	3.1175	4.21	3.88	4.49	3.25	3.21	4.13	3.44	3.3
CC1=NC4=C([C@@H](C1C(=O)OCCC2=CC=CC=C2)C3=CC=C(C=C3)Cl)C(=O)CCC4	5.48	5.89581	5.89581	2.2825	3.66	7.65	3.505	5.3073	5.29	4.93	7.36	3.98	4.45	5.91	4.87	4.5
CC1=CC=C(C=C1)C(=C2[C@@H]3C=C[C@H]2[C@@H]4[C@H]3C(=O)N(C4=O)C5=CC=CC(=C5)C(=O)C)C6=CC=C(C=C6)C	6.25	5.93963	5.93963	3.0504	4.54	5.32	5.822	5.92954	5.2	5.23	4.95	4.59	5.37	6.43	5.67	5.48
C1=CC=C(C(=C1)NC(=O)COC2=CC=C(C=C2[N+](=O)[O-])C(F)(F)F)Br	5.16	4.46418	4.46418	2.491	2.01	3.94	4.29	4.3936	3.65	3.82	4.01	3.72	4.25	4.34	3.94	4.2
CCOC(=O)C1=C(N=C(C(=C1C2=CC=CC=C2)C#N)SC[C@]3(CCCC[C@@H]3SC)O)C	6.01	5.73508	5.73508	1.7714	3.33	5.32	5.327	5.2342	5.5	4.15	4.97	3.19	5.01	4.99	5.79	4.78
CC=2C1=CC(=CC=C1OC=2C(=O)NC3=CC=C(C=C3)S(=O)(=O)N4CCCCCC4)F	5.68	4.80599	4.80599	-1.2062	3	5.35	3.701	4.69732	4.97	3.5	5.2	3.23	4.9	3.66	4.62	4.31
COC(=O)C1=CC=C(C=C1)[C@@H]5C2=C(C[C@@H](CC2=O)C3=CC=CO3)NC4=CC=CC=C4N5C(=O)C6CC6	4.44	4.71308	4.71308	-0.0395	3.88	4.19	3.011	5.3768	4.72	3.94	3.6	2.52	3.88	4.64	3.98	3.59
C1=CC=C3C(=C1)CC2(CCCCC2)C4=C3N=C(N(C4=O)CC5=CC=CO5)SCC(=O)N	5.45	4.88326	4.88326	-0.3176	3.33	4.67	4.264	3.887	3.7	2.56	3.92	3.8	4.47	3.8	4.72	4.16
C1=CC=C2C(=C1)C(=O)N(C2=O)C3=CC=CC(=C3)C(=O)OCC(=O)C4=CC=C(C=C4)F	4.68	3.63407	3.63407	1.5758	3.22	2.88	4.158	3.666	4.05	3.07	3.1	3.16	3.97	4.47	3.91	3.76
CC1=NC=CN1S(=O)(=O)C2=CC=C(C=C2)Cl	2.93	2.20928	2.20928	-0.6959	1.9	2.56	2.171	2.08192	2.46	1.57	1.86	2.01	2.04	1.67	2.05	2.27
C1=CC(=C(C=C1N3C(=O)[C@H]2CC=CC[C@@H]2C3=O)C(=O)N)N4CCCCC4	3.68	2.2387	2.2387	-1.6033	3	2.21	1.686	2.2314	0.64	2.61	1.11	1.77	2.09	1.96	0.68	1.77
CC(=O)OC1=CC=C(C=C1)C(=O)NC2=CC=CC(=C2)C(=O)C3=CC=CC(=C3)NC(=O)C4=CC=C(C=C4)OC(=O)C	5.34	5.02171	5.02171	1.3482	3.88	3.75	5.088	5.2728	4	4.89	4.76	3.49	4.43	4.23	3.86	4.44
CC1=CC=C(C=C1)N3[C@@H](NC2=CC=CC=C2C3=O)C4=CC=CC(=C4)[N+](=O)[O-]	4.18	4.73244	4.73244	2.6621	3.11	3.55	4.85	4.67432	4.96	3.84	4.57	3.78	4.65	4.78	3.72	4.52
O=C2N(N=CC1=C(Cl)C=CC([N+]([O-])=O)=C1)C(C=3C2=CC=CC=3)=O	4.03	3.02534	3.02534	2.0095	2.23	3.55	3.967	2.8783	2.68	2.5	2.71	3.01	2.93	3.52	3.3	2.99
CC1=CC=C(C(=C1)C(=O)C2=CC=CC=C2)NC(=O)C3=CC=C(C=C3)S(=O)(=O)N4CCOCC4	4.54	3.78748	3.78748	1.2334	3.33	3.83	4.101	3.49922	4.35	3.01	3.77	2.59	3.91	3.82	4.46	3.79
CC1=C([C@H](C(=C(N1)SCC(=O)C2=CC=C(C=C2Cl)Cl)C#N)C3=CC=CS3)C(=O)C	5.25	4.82814	4.82814	2.5339	2.89	3.69	4.63	5.95598	4.6	5.1	3	2.81	4.88	4.86	4.81	4.98
CC1=NC4=C([C@H](C1C(=O)OC[C@@H]2CCCO2)C3=CC=CC(=C3)OC)C(=O)CCC4	3.62	3.76894	3.76894	-0.8171	3.33	5.4	1.283	3.5988	2.96	3.01	5.12	2.02	2.23	3.84	2.05	2.3
C1=C(C=C(C=C1C(=O)N)NC(=O)C2=CC(=CC(=C2)C(F)(F)F)C(F)(F)F)C(=O)N	3.87	2.94522	2.94522	1.6738	2.01	2.12	2.617	3.1743	2.08	2.26	2.42	2.81	2.5	2.11	3.28	2.28
COC1=CC=CC=C1N3C(=O)C2=CC=C(C=C2C3=O)C(=O)NC4=CC=C(C=C4)C5=NN=C(O5)C6=CC=CC=C6	6.17	4.90412	4.90412	1.9521	3.77	2.94	6.409	5.4651	4.12	3.93	4.17	3.04	4.43	5.67	5.08	4.42
CC1=C([C@@H](C2=C(N1)CC(CC2=O)(C)C)C3=CC(=CC=C3Cl)[N+](=O)[O-])C(=O)OC[C@@H]4CCCO4	4.53	4.78595	4.78595	1.6837	3.11	4.6	4.714	4.5744	4.36	4.2	4.31	3.22	3.35	4.59	3.09	4.13
CC[C@H](C(=O)C1=CC=CC=C1)OC(=O)CNC(=O)C2=CC=C(C=C2)N4C(=O)C3=CC=CC=C3C4=O	4.15	3.68653	3.68653	0.6374	3.55	2.51	4.053	3.4217	3.44	3.05	2.33	2.44	3.94	3.87	3.63	3.99
CCC(=O)N2C1=CC=CC=C1NC5=C([C@H]2C3=CC=C(O3)C4=CC=C(C=C4Cl)[N+](=O)[O-])C(=O)CC(C5)(C)C	5.55	6.26125	6.26125	1.9998	3.55	5.52	5.323	7.0612	6.48	5.53	5.95	3.32	5.69	5.86	5.51	5.31
CC1=C([C@@H](C(=C(N1)SCC(=O)NC2=CC=CC=C2)C#N)C3=CC=CC=C3Cl)C(=O)C	4.97	4.25818	4.25818	2.2599	3.22	2.65	4.323	4.99688	3.98	4.62	1.96	2.57	3.85	3.96	4.18	4.13
C1=CC4=C(C=C1C2=CC=C3C(=C2)C(=O)N(C3=O)CCO)C(=O)N(C4=O)CCO	3.19	0.365489	0.365489	-0.7576	2.78	1.25	0.768	0.5302	1.15	0.6	0.29	0.57	0.33	1.59	1.4	0.13
COC1=CC=C(C=C1)NC(=O)C2=CC(=CC(=C2)NC(=O)C3=CC=CC=C3)C(=O)NC4=CC=C(C=C4)OC	5.59	4.79836	4.79836	0.7848	3.77	4.28	4.765	5.4607	4.47	4.13	5.18	2.76	4.15	4.65	4.3	4.5
CC1=CC=CC=C1N2[C@@H]([C@@H]3[C@@H](O2)C(=O)N(C3=O)C4=C(C5=C(S4)CCCC5)C#N)C6=CC=C(C=C6)OC	5.83	5.70533	5.70533	1.335	3.66	4.4	3.327	4.8667	6.33	4.78	4.59	2.8	5.39	5.13	4.09	5.34
CC[C@@H]3CCC1=C(SC(=C1C(=O)OCC)NC=C2C(=O)N(C(=O)N(C2=O)C)C)C3	5.76	3.22	3.22	-0.5426	2.67	3.32	2.377	2.7859	6.34	3.18	3.51	2.16	2.74	2.38	4.21	4.02
CCOC1=CC(=CC=C1OC(C)C)[C@H]3[C@@H]2CN(CC=C2C(=C(C3(C#N)C#N)N)C#N)C(=O)OC(C)(C)C	5.83	3.01696	3.01696	0.1581	3.55	4.78	2.455	4.53294	2.89	2.89	2.94	1.72	2.84	4.16	4.46	3.06
CC1=CC=C(C=C1)S(=O)(=O)N=C2N(C(=O)C(=C?N(C)C)S2)C3CCCCC3	4.75	4.10386	4.10386	-0.9321	2.67	1.7	3.88	3.35082	4.26	3.02	3.19	3.86	3.79	4.7	4.65	4.24
CCOC1=CC=C(C=C1OCC)C[C@H]3C2=CC(=C(C=C2CCN3C(=O)C4=C(N=CS4)C)OCC)OCC	4.98	6.8833	6.8833	1.4417	3.77	5.8	4.935	6.02862	5.43	5.85	7.07	2.73	5.19	4.92	4.69	6.02
CC1(OC[C@@H](O1)COC2=C(C(=NC(=C2Cl)F)N3CCOCC3)F)C	4.07	2.49552	2.49552	0.0242	2.12	3.22	2.836	2.3801	2.49	2.61	2.74	1.81	2.19	2.81	2.24	2.33
COC1=CC=CC(=C1)C2=NN=C3[C@@H]2[C@H](C(=C(O3)N)C#N)C4=CC(=C(C=C4Br)OC)OC	4.52	3.56993	3.56993	0.7541	2.89	3.87	3.686	3.71518	3.63	4	3.18	2.01	3.38	3.2	4.64	3.91
CCNC(=O)C(=CC1=CN(N=C1C2=CC=CS2)C3=CC=CC=C3)NC(=O)C4=CC=CC=C4	4.64	4.57474	4.57474	1.4857	3.44	4.37	4.397	4.5078	5.16	4.93	5.47	2.74	4.47	4	4.1	4.38
COC(=O)C1=CC=C(C=C1)N([C@H]2CS(=O)(=O)C=C2)C(=O)C(F)(F)F	2.05	1.65298	1.65298	0.7183	1.9	0.85	2.104	1.6792	0.77	1.84	4.66	1.3	1.48	1.88	1.67	1.66
CC1=CC=CN2C1=NC(=C(C2=O)C=O)NC	2.68	1.15153	1.15153	0.0319	2.12	-0.22	1.859	0.85712	1.1	0.95	-0.2	0.09	0.03	1.15	-0.71	0.91
CC(NC=2SC1=CC3=C(C=C1N=2)SC(=N3)NC(C)=O)=O	3.13	1.68025	1.68025	0.6538	1.9	2.06	0.348	2.8228	1.39	2.34	0.56	0.7	1.32	1.44	1.47	1.86
O=C(C(F)(F)F)N4C(C=1OC=CC=1)C=3C(CC(C2=CC([N+]([O-])=O)=CC=C2)CC=3NC5=CC=CC=C45)=O	4.68	4.90731	4.90731	1.0898	3	4.09	3.46	5.6507	5.33	4.78	8.05	2.56	4.46	4.94	5.08	4.23
COC5=CC=C(C1CC3=C(C(C1)=O)C(C2=CC(OC)=C(OC)C(OC)=C2)N(C(C(F)(F)F)=O)C4=C(N3)C=CC=C4)C=C5	4.87	5.93572	5.93572	0.2762	3.66	4.84	4.263	6.1839	5.63	4.83	9.18	2.42	5.1	5.43	5.54	5.19
CC1=CC=C(C=C1N4C(=O)[C@H]3[C@H]2C=CC=NN2[C@@H]([C@@H]3C4=O)C(=O)C(C)(C)C)[N+](=O)[O-]	3.85	2.44743	2.44743	1.9936	2.78	1.12	1.535	2.23242	0.51	2.65	-0.55	2.1	2.5	2.58	1.25	2.1
C=1C=CC=2C(C=1)=NC3=C(N=2)N(C(=N3)C4=CC=C(C=C4)[N+](=O)[O-])C[C@@H]5CCCO5	3.75	3.51096	3.51096	0.1202	2.78	3.01	4.215	3.7337	3.22	4.08	3.01	2.06	3.45	4.04	3.24	3.22
CCOC(=O)C1=C(C2=C(N1)CCC(=C2Cl)C=O)C	3.92	2.95972	2.95972	-0.3161	2.34	3.05	1.818	2.59482	2.83	2.71	3.05	1.64	2.82	2.74	4.16	2.28
C1=CC=C(C=C1)S(=O)(=O)C=3C2=C(N=C(C(=N2)C#N)C#N)N(C=3N)CC4=CC=C(C=C4)F	4.86	2.37869	2.37869	0.8427	2.67	2.35	3.749	2.77706	3.89	2.99	1.25	0.82	3.4	2.94	3.53	3.08
CCOCCOC(=O)[C@H](C)N1C=NC2=C(C1=O)C3=C(S2)C[C@H](CC3)C	4.25	3.78354	3.78354	0.5672	2.67	3.2	2.418	2.7235	3.52	2.75	2.33	2.02	3.03	2.86	3.27	3.11
CC1=NN=C4N1C2=CC(Cl)=CC=C2N(CCNC3=NC=C(C(F)(F)F)C=C3Cl)C4=O	4.57	4.73507	4.73507	0.489	2.12	3.95	6.989	4.18532	4.3	3.59	3.69	3.21	4	3.71	5.13	4
CC1=CC=C(N1C2=CC=C(C=C2)C3=CC=NC=4N3N=CN=4)C	3.5	3.90684	3.90684	0.2905	2.78	3.42	2.85	3.19884	4.03	2.98	2.9	2.97	0.99	2.22	2.96	2.96
COC1=CC=C(C=C1OC)C(=O)C=CNC2=CC=C(C(=C2)C(F)(F)F)Cl	5.31	5.1015	5.1015	1.5943	2.56	3.99	4.97	5.1845	5.94	4.27	4.83	3.34	4.66	4.27	5.63	5.39
COC(=O)C=CCN2C(=O)C1=CC=CC=C1C2=O	2.46	1.03073	1.03073	0.6378	2.34	1.82	1.442	1.0118	1.91	1.45	1.34	1.36	1.25	1.91	2.39	1.46
C[C@H](C1=CC=CC=C1)NC(=O)C2CCN(CC2)C(=O)C3=CC=C(C=C3)F	3.48	3.73225	3.73225	0.3592	3.22	2.81	3.672	3.5553	1.95	3	3.5	3.45	3.09	2.9	2.02	3.15
C[C@@]2([C@H]1NC(=S)N(N1C(=S)N2)C3=CC=C(C=C3)Cl)C4=CC=C(C=C4)Cl	4.94	4.87637	4.87637	3.7314	2.45	3.34	4.385	4.0345	3.99	3.55	4.08	4.11	5.3	5.51	4.69	4.51
CN(C)C(=C(C#N)C#N)C=CNC1=CC(=CC(=C1)Cl)Cl	1.59	2.92767	2.92767	1.333	2.34	2.52	3.292	3.78186	3.91	3.39	1.32	2.1	2.96	3.42	3.19	3.51
O=C(NC3=CC1=C(CCCC1=O)N(CCNC2=NC=C(C(F)(F)F)C=C2Cl)C3=O)C4=CC=C(Cl)C=C4	5.83	5.57896	5.57896	0.5692	2.78	4.32	5.956	5.4523	5.06	3.73	3.79	3.1	3.95	4.53	3.97	4.35
C=1C=C(SC=1)C[C@H](C#N)C2=C(C=C(C=N2)C(F)(F)F)Cl	4.09	4.31467	4.31467	2.2366	2.12	3.93	2.665	4.66518	3.36	3.99	3.93	3.04	4.11	4.12	3.72	3.76
C[C@H](C(=O)C1=CN(N=N1)C2=CC=C(C=C2)OC(F)(F)F)OC3=CC=C(C=C3F)F	5.83	4.21827	4.21827	2.2563	2.23	3.96	4.83	4.0943	4.77	4	4.89	2.94	6.38	4.16	4.26	4.85
CCOC([C@@H]5[C@@H]2[C@@H](C(N(N(C1=NC=C(C(F)(F)F)C=C1Cl)C)C2=O)=O)C(C3=C(O)C4=C(C3=O)C=CC=C4)=N5)=O	4.38	3.41043	3.41043	0.1651	2.67	3.91	1.935	3.2581	3.38	3.63	1.97	2.16	3.05	3.32	2.03	3.43
CC1=C(C(=O)C=CN1CC2=CC=C(C=C2)Cl)OCC3=C(C=CC=C3Cl)F	5.63	5.87403	5.87403	2.5351	3	5.23	7.022	5.22992	4.26	4.3	4.45	3.85	4.46	4.29	4.61	5.18
CC3(CC1=C([C@@H](C(=C(O1)N)C#N)C2=CC=C(C=C2)C(F)(F)F)C(=O)C3)C	4.55	3.29564	3.29564	2.4203	2.78	3.24	3.459	4.15628	3.68	3.48	2.95	2.63	2.93	3.98	2.95	3.71
CCOC1=CC=C(C=C1OCC)CC(=O)C2=C(CCCC2=O)N3CCCC3	3.3	4.15926	4.15926	-0.4932	3.33	3.23	3.154	3.6985	3.3	3.78	2.88	2.11	3.16	2.76	3.41	3.39
CC1=C(C2=C(S1)[C@H](C(=C(O2)N)C#N)C3=CC(=CS3)Br)C(=O)OC	5.06	2.94187	2.94187	0.7333	2.23	3	1.633	3.8853	4.96	3.77	3	1.91	3.31	3.23	3.35	3.67
COC1=CC(=C(C=C1OC)NC(=O)COC=2C(=NON=2)N3CCOCC3)C(=O)OC	4.49	1.01078	1.01078	-1.7329	2.12	2.38	2.163	0.7275	1.89	1.41	1.91	0.13	1.19	1.38	0.76	1.39
CN(C)C1=NC(=NC(=N1)N)COC(=O)C2=CC=C(C=C2)N3C=NN=C3	2.74	1.07618	1.07618	-1.7273	2.01	1.33	2.379	0.4575	0.49	0.94	1.33	2.86	1.09	0.73	-0.53	0.63
COC1=CC=C(C(=C1)OC)[C@@H]2CC(=O)N(C3=C2C(=O)CCC3)C4=C(C5=C(S4)CCCC5)C#N	4.55	5.54994	5.54994	-0.4821	3.55	4.91	2.175	5.04338	3.77	4.02	5.34	2.35	4.21	3.74	3.59	3.87
COC1=CC=CC(=C1)OCCN3C(=O)C2=CC4=C(C=C2C3=O)C(=O)N(C4=O)CCOC5=CC=CC(=C5)OC	5.43	3.2995	3.2995	-0.2414	3.44	4.65	3.53	2.0876	4.87	2.89	3.69	1.63	3.13	4.49	4.32	3.15
CC(C)(C)C(=O)[C@H]1[C@@H](C([C@@H]3N1C2=CC=CC=C2C=C3)(C#N)C#N)C=4C=CSC=4	3.37	3.82733	3.82733	2.1842	3.44	6.4	3.372	4.76466	3.14	4.65	3.29	2.35	4.33	3.93	3.62	4.33
CC1=C([C@H](C2=C(N1)C[C@@H](CC2=O)C3=CC=CS3)C4=CC=C5C(=C4)OCO5)C(=O)OCCC6=CC=CC=C6	5.44	5.98972	5.98972	1.217	3.99	6.46	4.532	5.6243	5.7	5.34	6.17	3.2	4.67	6.16	5.04	5.31
CC1=C([C@H](C2=C(N1)C[C@H](CC2=O)C3=CC=CC=C3OC)C4=CC=C(C=C4)OC(=O)C)C(=O)OC5CCCC5	5.81	5.99326	5.99326	-0.6413	4.1	5.83	5.072	5.4679	4.73	5.06	5.54	3.64	4.41	5.52	4.06	4.82
CCOC1=CC(=C(C=C1OCC)NC(=O)C2=CC(=C(C=C2Cl)Cl)S(=O)(=O)N3CCOCC3)C#N	4.31	3.7372	3.7372	0.1187	2.56	2.82	3.056	3.93568	2.27	3.35	3.65	1.37	3.8	3.28	3.55	3.73
O=C1C=C(CO)OC2=C1OC(N)=C(C#N)C2C4=C(OCC3=CC=CC=C3Cl)C=CC=C4	4.34	3.12728	3.12728	0.2276	3.11	2.37	3.134	3.58268	3.23	2.61	1.58	1.04	2.05	2.65	3	2.93
CC(C)CNC1=NC(=NC(=N1)SCC(=O)OC)N2CCOCC2	3.75	1.98005	1.98005	-0.4251	2.01	3.02	1.277	1.0412	2.18	2.06	2.42	1.77	2.86	3.17	0.34	2.47
CC1=CC=CC=C1C(=O)N[C@H](C(Cl)(Cl)Cl)NC(=S)NC2=CC=CC=C2OC	3.95	5.02375	5.02375	3.5692	2.45	5.19	5.27	4.41632	4.02	4.58	4.19	3.62	4.97	4.4	4.97	4.85
CC1=C(C(C(=C(N1)C)C(=O)OC)C2=CN(N=C2C3=CC=CC(=C3)[N+](=O)[O-])C4=CC=CC=C4)C(=O)OC	5.04	4.63324	4.63324	2.2343	3.22	4.09	5.259	4.0283	4.9	4.44	4.09	2.95	3.94	4.42	4.82	4.01
CC1=C(C(=O)N(N1C)C2=CC=CC=C2)N[C@H](C(Cl)(Cl)Cl)NC(=O)C3=CC=CC(=C3)[N+](=O)[O-]	3.99	4.06216	4.06216	2.6373	2.34	2.36	5.269	3.93082	3.7	3.17	4.21	3.13	3.39	3.76	4.36	5.55
C[C@H]1CN(C[C@@H](O1)C)C(=O)C=2C=C(N=C3C=2C=CC=C3)C4=CC=C5C(=C4)OCO5	4.19	3.85419	3.85419	0.0685	3.33	3.15	3.71	3.8799	4.03	3.48	3.84	1.87	3.59	3.49	2.65	3.62
CC1=CC=C(C=C1C)N2C(=CC(=O)C=C2C)C	2.95	4.62485	4.62485	2.3064	2.89	3.53	5.067	3.07118	1.86	3.55	3.11	2.38	3.42	3.23	2.94	3.31
CCC1=CC=CC(=C1N([C@@H](C)COC)C(=O)CN3C2=CC=CC=C2N=C3[C@@H](C)O)C	4.48	4.72666	4.72666	0.1055	3.44	3.73	3.412	4.02852	3.2	3.47	2.7	2.47	4.46	3.8	4.31	3.62
CC3=CC2=C(C(C1=CC(OC)=C(OC)C(OC)=C1)C(C#N)=C(N)O2)C(N3)=O	2.55	1.6509	1.6509	-1.9943	2.67	0.01	1.517	1.9273	1.43	1.15	0.74	0.09	0.65	1.16	0.09	1.59
C1=CC=C(C=C1)C(=O)N2CCCC[C@H](C2=O)SC3=NN=C4N3C=CC=C4	3.14	3.43284	3.43284	0.415	2.78	3.43	4.897	3.0429	2.39	2.64	2.15	2.8	3.57	2.49	2.55	3.87
N3(C(=O)C2C4C1=C(C=CC=C1)C(C2C3=O)C5=C4C=CC=C5)CCOC(=O)C6=CC=C(C=C6)S(=O)(=O)N(CCC)CCC	4.17	5.3226	5.3226	0.2801	4.1	4.69	3.982	4.5463	5.73	4.61	6	4.28	5.1	5.21	6.77	4.67
CC1=CC=C(C(=C1)C)NC(=O)C2=C(C=CC(=C2OC)Cl)Cl	4	5.16236	5.16236	2.6612	2.67	4.6	4.815	4.87114	3.68	4.59	5.46	4.06	4.9	4.92	4.65	4.71
CCOC(=O)C1=C(SC(=N1)N)C	1.74	1.44352	1.44352	0.9077	1.68	1.7	0.311	1.21042	1.12	1.51	1.34	0.43	0.86	1.14	1.35	1.56
C1=CC=C(C=C1)C(=O)OC3=CC=C2C=C(C(=O)OC2=C3)C5=NC4=CC=CC=C4S5	5.7	5.24277	5.24277	2.7471	3.33	5.18	5.634	5.2889	5.55	5.18	4.8	3.76	5.3	6.14	5.71	5.45
CC(C)CCN1C2=C(N=C1NCCO)N(C(=O)N(C2=O)C)C	2.93	1.11005	1.11005	-1.1264	2.12	1.26	2.839	-0.116	1.73	0.89	1.31	1.1	1.33	1.29	1.44	0.82
O=C(OC)C4=CC=C(C2C(C(OCC)=O)=C(N)N1C(C(SC1=C2C(OC)=O)=CC3=CC=C(C(OC)=O)C=C3)=O)C=C4	6.95	3.36331	3.36331	2.1755	3.33	4.09	4.226	1.1233	4.2	3.64	2.18	2.54	3.29	4.28	5.14	3.98
C1=CC(=CC=C1CON3[C@H]2CCCC[C@@H]2N(C(=O)C3=O)OCC4=CC=C(C=C4)Br)Br	5.49	5.43725	5.43725	0.5136	3	5.82	5.096	4.757	6.44	4.47	5.76	4.25	4.74	4.99	5.22	5.19
CC1=CC(=C(N1CCOC)C)C(=O)CSC3=C2C(=C(SC2=NC=N3)C)C	4.59	4.92634	4.92634	1.9683	2.78	4.18	1.853	4.34788	4.18	3.27	3.67	1.83	3.61	3.1	4.21	3.9
C[C@@H]4CCC1=C(SC=2C1=C(N=CN=2)SCC(=O)NC3=CC(=CC=C3C(=O)OC)C(=O)OC)C4	5.79	4.89305	4.89305	0.9074	2.89	5.1	3.311	4.1201	5.29	4.08	4.2	3.05	4.25	4.92	6.43	5.23
CC1=CC=C(C=C1C)NC(=O)[C@@H]2CCCN2C(=O)OC(C)(C)C	3.9	4.09096	4.09096	1.4427	2.89	3.89	3.544	3.64144	4.2	3.04	4.29	3.06	3.47	3.4	2.85	3.27
CC(=O)[C@@]1(CC[C@@H]2[C@]1(CC[C@H]3[C@@H]2CCC4=CC(=CC[C@@]34C)NOCC(=O)N[C@@H](C5=CC=CC=C5)C(=O)OC)C)O	6.27	4.79104	4.79104	0.583	4.1	3.56	4.741	4.3148	4.95	4.07	2.98	3.18	3.75	4.34	5.63	5.41
CCCC[C@]1(NC(=S)N(N1)C2=CC=C(C=C2)C)C3=CC=CC=C3	5.1	5.38569	5.38569	1.6691	3.11	6.41	5.419	4.23732	5.28	3.4	5.41	4.05	5.54	5.88	5.58	4.85
C3CCC2=C(C1=C(N=C(N=C1S2)SCC(=O)N(CCO)CCO)N)C3	3.2	2.16741	2.16741	-1.489	2.23	1.28	-0.429	1.0576	1.59	1.44	0.53	0.42	1.61	1.64	3.43	1.44
CC1=CC=2C(C(=C1C)[N+](=O)[O-])=NSN=2	2.64	2.58331	2.58331	2.3144	1.68	2.26	2.764	2.21634	3.13	2.14	2.26	1.53	2.82	2.72	2.63	2.35
CCOP(=O)(CC1=CC=C(O1)CP(=O)(OCC)OCC)OCC	3.25	2.32692	2.32692	-0.6277	2.01	0.5	0.839	4.8118	0.22	2.08	1.59	0.76	1.41	1.47	1.07	0.62
COC1=CC=C(C=C1)N=CC2=CC=C(C=C2)C=NC3=CC=C(C=C3)OC	5.24	5.43165	5.43165	1.8598	3.44	4.57	4.56	5.205	4.51	4.94	3.85	3.45	4.99	5.12	3.68	4.46
CCCC1=C2C(=NN1)OC(=C([C@@]24C3=CC=CC=C3N(C4=O)CC(=O)N)C(=O)OC)N	4.48	0.934771	0.934771	-3.2813	2.56	-0.35	1.494	0.2159	2.22	1.04	-0.61	0.4	1.04	0.64	1.65	1.03
C=1C=CC=2C(C=1)=NC=C(N=2)C3=CC=CC(=C3)NC(=O)C4=CC=CS4	4.34	3.54744	3.54744	1.6151	3	3.41	3.024	4.6106	3.82	4.15	3.71	2.19	3.98	4.17	3	3.72
C1=CC=C(C=C1)N2[C@@H]([C@@H]3[C@H](O2)C(=O)N(C3=O)C4=CC=C(C=C4)Cl)C5=CC=CC=C5OS(=O)(=O)C6=CC=CC=C6	6.47	5.14547	5.14547	2.3553	3.55	4.34	4.261	5.1588	6.45	4.76	4.57	3.85	5.64	5.62	5.03	5.76
CCCC(=O)OCC(=O)NC1=CC=C(C=C1Cl)F	3.02	2.89775	2.89775	0.1055	2.12	2.4	2.584	2.7609	2.48	2.77	2.97	2.84	2.86	2.88	2.39	2.58
C1=CC=C4C(=C1)C(=C2C(=O)N(C(=S)S2)CC3=CC=CO3)C(=O)N4CC(=O)NC5=CC=C(C=C5)F	6.36	3.52005	3.52005	1.0565	3	2.51	2.179	4.1756	3.86	3.54	3.87	1.81	4.2	3.55	2.37	3.46
CC1=CC=CC=C1C=2N=C(ON=2)CCl	3.3	2.98652	2.98652	1.6523	2.12	2.83	3.061	2.78382	2.65	3.01	1.93	2.18	2.68	3.02	2.97	2.59
C1=CC=C(C=C1)CSC[C@@H]2C(=O)N(C(=S)N2)C3CCCCC3	4.58	3.80975	3.80975	0.322	2.78	4.26	4.178	3.3378	4.31	3.34	3.59	2.93	4.24	3.73	3.9	3.73
CCOC(=O)N1CCN(CC1)C(=O)C2=CC=C(C=C2)N4C(=O)[C@H]3CCCC[C@@H]3C4=O	3.74	2.11519	2.11519	-0.6712	3	0.66	1.695	2.2805	1.8	1.75	0.86	2.33	2.08	2	-0.32	1.85
CC(C)CCN1C2=C(N=C1NCCO)N(C(=O)N(C2=O)C)C	5.36	1.11005	1.11005	-1.1264	2.12	1.26	2.839	-0.116	1.73	0.89	1.31	1.1	1.33	1.29	1.44	0.82
COC1=CC=C(C(=C1)NC(=O)C2=CC=C(C=C2)NC3=C(C(=O)N(C3=O)C4CCCCC4)Cl)OC	5.96	4.40121	4.40121	-2.1938	3.22	4.75	4.638	4.5199	5.35	4.02	4.59	2.12	3.92	5.15	4.45	4.66
N1(C(=C?C=C?C(=O)C(F)(F)F)C(C2=C1C=CC=C2)(C)C)C	4.41	4.45257	4.45257	3.0071	2.67	4.21	4.076	3.9855	4.51	4.56	3.7	3.38	3.97	4.25	3.94	4.51
C[C@H]3CCC1=C(SC(=N1)NC(=O)C2=CC=C(C(=C2)F)F)C3	4.79	4.50487	4.50487	1.8175	2.45	5.23	2.939	3.7984	4.53	4.34	4.78	3.68	3.67	3.85	5.12	3.84
CC1(C(=NC(=S)N1C2=CC=C(C=C2)OC)N[C@@H]([C@H](N3C=NC=N3)OC4=CC=C(C=C4)Cl)C(C)(C)C)C	5.56	6.12777	6.12777	2.2953	3.22	6.97	5.592	5.5042	6.45	5.26	6.87	4.76	6.17	6.05	5.17	5.86
C1(=C(NC(=C(C1C=2SC=CC=2)C#N)SCCCCCC)C)C(NC3=C(C=CC=C3)OC)=O	6.28	5.82549	5.82549	0.0423	3.44	4.58	5.722	6.40488	5.76	5.81	4.74	2.92	5.5	6.14	5.9	5.77
C1C=C[C@@H]2[C@H]1[C@@]3(C(=C([C@]2(C3(Cl)Cl)Cl)Cl)Cl)Cl	5.69	5.505	4.97064	3.4012	1.9	5.68	3.484	5.0242	5.61	5.97	5.68	4.88	4.13	5.2	5.44	4.18
CC1=C(C(=O)N(N1C)C2=CC=CC=C2)NC=C4C3=CC=C(C=C3C(=O)N(C4=O)CC5=CC=CO5)OC	4.66	3.05303	3.05303	-0.6376	3.44	1.89	3.223	3.72162	2.92	2.37	3.52	1.38	2.32	2.9	0.5	3.5
CCCCC(=O)NC1=CC=C(C(=C1)[N+](=O)[O-])F	3.04	1.71748	2.79184	-0.045	2.01	3.31	2.72	2.8626	2.98	2.49	2.59	2.8	2.63	3.11	3.14	2.31
CCOC(O)=CC=2N=C1NON=C1NC=2O	1.61	0.880625	0.880625	-1.1116	1.46	-2.47	1.765	-0.0006	-0.43	1.03	-2.12	-0.9	-0.88	0.62	1.57	1.01
CCC(=O)N3C1=CC=CC=C1C2=C(N=C(N=N2)SC)O[C@H]3C4=CC=C(C(=C4)OC)OCC	3.95	4.83326	4.83326	1.4164	3	3.5	3.776	4.502	4.44	3.98	3.13	2.45	5.03	3.5	4.36	3.55
C1=C(C=C2C(=C1)OCO2)C=CC(=O)NCCCCNC(=O)C=CC3=CC4=C(C=C3)OCO4	4.59	3.62702	3.62702	-1.0772	3.22	3.34	3.15	2.8832	3.68	2.63	3.34	1.43	3.01	3.55	3.75	3.36
COC1=CC(=CC(=C1)OC)C(=O)OC2=CC=C(C=C2)C(=O)OC	4.64	3.14426	3.14426	0.8917	2.67	3.04	3.29	2.7096	4.07	2.8	3.04	2.6	3.08	4.02	4.03	3.65
COC1=CC=C(C=C1CSC2=CC=CC=N2)[C@H]3C(=C(N(C4=C3C(=O)CCC4)C5=CC=CC=C5C(F)(F)F)N)C#N	5.45	6.06093	6.06093	2.9884	3.66	5.82	5.264	6.70608	6.06	5.4	4.29	3.41	5.91	5.46	3.59	5.83
CC(C)C(=O)N[C@@H](C(Cl)(Cl)Cl)OC1=CC=C(C=C1)C=O	3.68	3.42527	3.42527	2.3344	2.12	3.49	3.689	3.3464	3.47	3.44	2.94	2.54	3.69	3.84	3.54	3.73
CC(C)[C@@H](C(=O)NC1=NC(=CS1)C2=CC=C(C=C2)S(=O)(=O)N3CCOCC3)N5C(=O)C4=CC=CC=C4C5=O	5.32	2.82322	2.82322	0.3954	3	3.28	2.577	3.0903	4	2.62	2.45	1.52	3.19	3.32	3.96	2.97
CC(C)OC(=O)C1=C(OC(=C([C@@H]1C2=CC=NC=C2)C#N)N)CSC3=C(C=C4C(=N3)CCCCC4)C#N	5.43	4.41737	4.41737	-0.8941	3.44	4.1	3.31	4.42286	4.8	3.78	3.75	1.44	4.09	4.59	4.43	4.23
CC1=CC=CC=C1OCC(=O)NCCNC(=O)COC2=CC=CC=C2C	4.25	3.04368	3.04368	0.8478	3	2.82	2.46	1.99364	3.36	2.34	1.84	1.95	2.96	2.69	3.05	2.98
CC(=O)N1CC(=O)N(C1=S)CC(=O)N(CC2=CC=CC=C2)C3=NC(=CS3)C4=CC=CC=C4	4.43	3.09628	3.09628	2.0668	3	3.1	2.513	3.3189	3.2	3.33	4.5	2.11	3.73	2.5	2.4	3.31
COC1=CC(=CC(=C1OC)OC)[C@@H]3C2=C(CCCC2=O)N(C(=C3C(=O)C4=CC=CC=C4)N)C5=CC=CC=C5C(F)(F)F	4.51	6.01258	6.01258	1.6899	3.88	5.5	6.062	6.3953	6.01	4.62	5.52	3.29	5.89	5.17	4.22	6.13
CC1=NN=C(S1)N4[C@@H](C=3C(=O)C2=CC=CC=C2OC=3C4=O)C5=CC=CC(=C5)OCC=C	4.52	4.65518	4.65518	1.9976	3.11	3.47	5.066	4.26752	2.69	3.46	4.87	1.7	3.31	3.64	3.51	3.84
CCOC1=CC(=CC(=C1OCC#C)I)C=C2C(=O)N(C(=S)N(C2=O)C)C	3.72	2.95275	2.95275	1.9189	2.56	3.6	2.548	2.3006	3.8	3.16	5.43	2.23	4.26	2.16	2.59	3
COC1=NC(=NC(=N1)Cl)NC2=CC=CC=C2	2.89	2.49123	2.49123	0.7863	1.9	3.58	2.193	2.2772	2.82	2.78	3.58	2.79	3.38	3.4	2.01	3.11
C1=CC(=CC(=C1)OC2=CC=C3C(=C2)C(=O)N(C3=O)CCO)OC4=CC=C5C(=C4)C(=O)N(C5=O)CCO	4.61	1.81162	1.81162	-1.0584	3.22	3.6	1.79	2.4478	3.4	1.85	2.63	1.23	1.94	3.28	3.62	1.57
CC1=CC=CC(=C1)N2C(=CN3C2=NC4=C3C(=O)N(C(=O)N4C)C)C5=CC=CC(=C5)OC	4.16	3.79842	3.79842	0.6264	3.11	4.35	6.31	2.65962	5.15	3.14	3.53	2.58	4.43	4.04	4.08	4.13
CCC1=CC=C(C=C1)C2=CSC(=N2)C(=CNC3=CC=C4C(=C3)OCO4)C#N	6.59	4.78965	4.78965	0.5702	3.11	4.55	4.318	5.07778	4.66	4.52	4.55	1.73	4.55	4.23	5.55	5.29
CCN(C1=NN=C(S1)C2=CC=C(C=C2)Cl)C(=O)CN4C(=O)[C@@H]3CCCC[C@@H]3C4=O	4.91	3.71892	3.71892	1.1585	2.67	2.59	3.705	3.3866	2.71	2.74	2.54	2.64	3.35	3.74	3.76	3.31
CC=2C1=C(N(C(=C1C(=NN=2)C)C)[C@H](C)C3=CC=C(C=C3)OC)C	3.43	5.2066	5.2066	1.0617	3.11	4.94	3.962	4.28288	3.73	3.48	4.94	2.62	3.22	3.52	3.07	3.4
C[C@@H]1CCCN(C1)C2=NC5=C(N2CCSC4=NC3=CC=CC=C3S4)C(=O)N(C(=O)N5C)C	5.05	4.16255	4.16255	1.4057	2.78	5.56	5.565	3.072	4.8	4.27	5.09	2.58	4.66	4.41	4.54	4.24
C1=CC=C(C=C1)COC(=O)CSC=2C(=C(SN=2)SCC(=O)OCC3=CC=CC=C3)C#N	5.6	5.34676	5.34676	3.9757	2.89	4.69	4.001	4.68578	4.35	4.37	4.13	2.59	5.48	5.1	3.7	5.22
C=1C=C(SC=1)C=C2C(=O)N(C(=S)S2)CCCCCC(=O)N3CCOCC3	4.92	2.86795	2.86795	0.2691	2.56	1.63	1.072	3.3685	1.66	2.7	2.1	1.49	3.44	2.54	2.2	2.82
CC2=C(C(=O)C1=CC=C(C=C1O2)OCC(=O)OCC=C)C3=CC=C(C=C3)Cl	4.84	5.17652	5.17652	2.0098	3.11	5.17	5.671	4.52982	4.39	4.26	5.17	3.01	4.57	4.98	4.93	4.63
CCC1=CC5=C4C(=C1)[C@@]2(C(=C(OC3=C2C(=O)CC(C3)(C)C)N)C#N)C(=O)N4C(C=C5C)(C)C	5.39	3.99536	3.99536	1.4244	3.77	3.05	4.064	4.39618	4.95	3.62	3.6	2.42	3.06	4.01	5.53	3.33
CCCSC1=NC3=C(C(=O)N1C2=CC=C(C=C2)Br)SCC3	4.61	5.25455	5.25455	1.5815	2.45	4.77	4.765	4.1453	4.78	2.77	4.68	4.58	4.15	4.27	4.86	4.31
CCCCCC(=O)NC1(CCCC1)CCC	4.28	4.42882	4.42882	-1.7435	2.78	4.48	4.273	3.7958	4.09	4.41	4.48	2.99	4	4.78	4.17	3.79
CCOC(=O)C1=C(OC(=C([C@H]1C2=CC=CC(=C2)I)C#N)N)C	4.48	2.82094	2.82094	1.495	2.56	3	3.162	2.93598	4.37	3.5	3	2.08	2.36	4.02	3.12	3.13
CCCCN1[C@H]2[C@@H](N(C1=O)C)N(C(=O)N2C)CCCC	2.69	1.7521	1.7521	-1.8126	2.34	0.51	1.686	1.9736	3.68	1.47	0.85	2.52	2.08	2.71	3.6	1.62
CC1=C(SC(=N1)SCCOC2=CC=CC=C2)C(=O)C	3.86	3.6944	3.6944	2.3198	2.45	4.01	2.683	3.82522	3.87	3.56	3.5	1.82	3.32	3.63	3.61	3.88
C1=CC=C(C=C1)[C@H]4[C@@H]2[C@@H](C(=O)N(C2=O)C3=CC=CC=C3)C6(O4)C(=O)C5=CC=CC=C5C6=O	4	2.72977	2.72977	1.1119	3.66	1.07	2.547	3.3817	2.18	3.44	-0.1	1.94	3.11	3.25	4.76	3.03
CCC1=CC=C(C=C1)[C@@H]2C(=C(N=C3N2C(=O)CCS3)C)C(=O)OC(C)C	4.75	4.5286	4.5286	2.05	3	4.71	3.272	3.8508	5.29	3.65	4.31	4.26	4.12	4.13	3.28	3.47
CC1=CC2=C(C(=O)O1)[C@H](C(=C(O2)N)C#N)C3=CC=CC(=C3F)F	3.1	2.1552	2.1552	0.7004	2.45	0.91	2.514	2.4446	3.13	2.22	1.97	2.04	1.76	1.87	1.3	2.46
C1(=C(C(=NC(=C1F)F)F)F)NN	0.86	0.680452	0.680452	-0.2659	1.24	0.41	0.346	0.9236	1.37	2.02	-0.73	1.37	1.41	1.08	1.77	1.16
C1=CC=C(C=C1)C=CC(=O)NC2=CC=C(C=C2)N3CCN(CC3)C(=O)C4=CC=CS4	4.94	3.93397	3.93397	1.4271	3.44	3.36	3.805	4.3624	3.39	4.17	4.04	2.97	4.08	4.39	3.47	4.25
CCOC1=CC(=CC=C1OCC2=CC=C(C=C2)Cl)[C@@H]3C(=C(NC(=S)N3)C)C(=O)OCC	5.31	5.4023	5.4023	2.6943	3.11	4.54	5.702	4.6736	5.42	4.95	5.06	3.02	4.88	5.21	5.42	4.41
CC1=CC(=C(N1C[C@@H]2CCCO2)C)C(=O)COC(=O)C3=CC=C(C=C3OC)OC	4.18	3.92563	3.92563	-0.3648	3.11	3.88	2.993	3.34084	3.56	2.88	3.88	1.58	3.07	3.11	3.31	3.01
CC=3C1=C(N=C2N(C1=O)CCCCC2)SC=3C(=O)N4CCN(CC4)S(=O)(=O)C5=CC=CC=C5	4.13	3.6063	3.6063	-0.6465	2.89	1.84	2.328	2.63952	2.7	2.12	3.21	2.18	3.28	2.86	2.26	2.44
CC(=C)CSC1=NN=C(N1C2CCCC2)C3=CC=CC(=C3)S(=O)(=O)N4CCOCC4	4.73	4.30526	4.30526	0.347	2.78	4.53	4.206	3.7493	3.64	2.31	3.94	3.05	4.19	4.22	4.99	3.15
C=1C=C(SC=1)C2=NN=C(O2)SCC(=O)NCCN3C(=O)CSC3=O	2.31	0.797578	0.797578	1.1047	1.68	-0.38	0.838	1.7018	-1.6	0.09	-0.12	0.1	1.72	1.02	0.78	1.35
CN2C1=CC=CC=C1N=C2[C@@H](C#N)C(=O)[C@H](C3=CC=CC=C3)SC4=CC=CC=C4	5.28	4.74906	4.74906	2.3596	3.55	3.74	4.224	5.28318	4.08	5.17	3.55	3.34	5.32	4.17	6.61	5.02
C1=CC(=CC=C1NC(=O)C2=CC=C(O2)COC3=CC=C(C=C3)I)OC(F)F	5.99	5.28336	5.28336	1.6296	2.67	5.22	5.025	5.3169	5.3	5.07	5.76	2.82	5.25	5.67	5.33	5.23
CC1=CC=C(C=C1)CN3C(=O)C(=C[C@H]2CCC=CC2)SC3=S	6.26	4.92241	4.92241	3.6719	3	4.64	4.446	4.59552	5.4	4.57	5.11	3.43	5.35	4.14	4.09	4.96
C1=CC=C(C=C1)CCNC(=O)C2=CC=C(C=C2)Cl	3.71	3.89659	3.89659	2.4167	2.78	4.05	3.917	3.3125	3.87	3.53	3.82	3.88	3.61	3.61	3.64	3.78
C1=CC(=CC(=C1)S(=O)(=O)N2CCOCC2)C(=O)N3CCN(CC3)C4=CC=CC(=C4)Cl	4.34	2.49165	2.49165	0.4669	2.78	1.76	2.81	2.3233	2.47	1.99	2.44	2.24	2.85	2.28	1.84	2.38
CC(=O)C1=CC=C(C=C1)NC(=O)CNC(=O)CNC(=O)[C@H]2[C@H]4[C@@H]([C@@H]3[C@H](O2)OC(O3)(C)C)OC(O4)(C)C	3.39	0.172713	0.172713	-2.5023	2.78	-0.15	0.005	0.4566	1.07	1.33	-0.16	-0.56	-1.37	1.12	4.22	-0.09
CC1=CC=CC(=C1NC(=O)CN2C=C(C3=C2C=CC=C3)C(=O)C4CC4)C	3.47	4.58559	4.58559	1.6409	3.44	3.94	3.67	4.48954	3.27	3.6	2.29	2.73	4.65	3.22	3.64	3.87
CCOC(=O)C=1C3=C(SC=1NC(=O)CSC2=NN=C(S2)C)CCCCC3	5.03	5.44489	5.44489	1.3554	2.34	3.66	3.689	4.08442	4.25	3.72	4.14	2.42	3.83	3.37	5.73	5.07
CC1=CC=C(C(=C1)C)N(C[C@@H](CN3C2=CC=CC=C2C4=C3C=CC=C4)O)S(=O)(=O)C	5.56	4.87276	4.87276	2.0629	3.44	5.28	5.441	4.23844	4.97	3.79	5.22	3.43	5.27	4.82	5.74	4.23
CC1CCC2(CC1)N=C(C(=O)N2CC(=O)NC3=CC=C4C(=C3)OCCO4)C5=CC=CC=C5	5.07	4.34957	4.34957	-0.5026	3.44	5.32	3.497	3.6342	5.29	3.64	3.94	1.93	3.59	3.47	4.32	3.52
CC(C)CN2C(=O)C(=C[C@H]1CCC=CC1)SC2=S	6.66	3.93406	3.93406	2.5906	2.56	3.79	3.377	3.7429	3.96	3.69	4.26	2.7	4.47	3.22	3.21	4.43
C[C@@]12CC[C@H]3[C@@]1(CO[C@@]2(C3)C(=O)NCC(F)(F)F)C	3.11	2.40609	2.40609	0.6662	2.23	2.09	2.548	2.2602	1.7	2.74	1.95	2.28	1.79	2.38	1.71	2.53
CC1=C(C(=CC(=C1C)Br)C(=O)NCCCOC)C	2.93	4.07772	4.07772	2.0483	2.56	3.95	3.493	3.14066	3.5	2.96	3.95	3.17	3.18	3.33	3.49	3.19
C=CCN2C1=C(OC)C=CC=C1SC2=NC(C3=CC(OC)=C(OC)C(OC)=C3)=O	5.14	4.22437	4.22437	0.305	2.89	3.98	4.207	3.6643	4.92	3.47	5.59	3.45	4.36	4.67	4.43	4.11
CC[C@@H]1CCCCN1C(=O)COC2=CC=CC3=C2CCN(C3=O)CC4=CC=C(C=C4)Cl	5.23	5.49344	5.49344	-0.3443	3.55	4.55	4.658	4.7084	5.14	4.33	5.01	3.61	4.85	4.11	4.6	4.84
O=C(C2=CC=C(S(=O)(N(C1=CC=CC=C1)C)=O)C=C2)N=C4N(C)C3=CC=C([N+]([O-])=O)C=C3S4	5.84	4.46897	4.46897	1.5715	2.67	4.55	5.348	3.7142	5.53	3.83	5.42	5.14	4.91	5.33	3.41	4.12
CC=1C(=C(N(N=1)C2=CC=CC=C2)N)C3=CC=CC=C3	3.27	4.0372	4.0372	1.6135	2.89	3.22	3.877	3.42992	3.27	3.39	3.22	3.12	3.24	3.21	3.91	3.57
C=13N(N=C(N=1)SCC2=C(C=CC=C2)F)C(C(=C(N3)C)C(NC4=C(C=CC=C4)OC)=O)C5=CC=NC=C5	4.66	5.07081	5.07081	0.7179	3.22	4.67	4.868	5.0407	5.09	3.5	3.59	3.63	4.49	4.17	5.15	4.39
CC1=CC(=O)OC2=C1C=CC(=C2)OC[C@H]4C3=CC(=C(C=C3CCN4C(=O)C5CCCCC5)OC)OC	5.07	5.95633	5.95633	-0.0124	3.88	5.3	5.778	5.20372	4.84	5.46	5.89	3.27	5.51	5.26	5.38	4.88
C=1C=C(OC=1)C(=O)N2CCN(CC2)C3=CC=C(C=C3Cl)NC(=O)C4=C(C(=C(C(=C4F)F)F)F)F	5.85	4.2934	4.2934	0.239	2.56	3.92	4.598	4.8432	3.75	4.19	5.16	3.12	4.75	4.25	3.42	4.34
CCCOC1=CC=C(C=C1)NC(=O)C[C@H]2C(=O)N(C(=S)N2C3CC3)C4=CC=C(C=C4)Cl	5.41	4.73713	4.73713	0.2203	3.11	4.59	4.446	4.6221	4.71	4.46	4.29	3.02	4.86	5.92	3.93	4.37
CC=1C(=CN(N=1)C)C2=CC(=NC(=C2C#N)SCC(=O)NCC=C)C(F)F	3.74	3.18665	3.18665	1.2294	2.34	2	2.152	2.9941	1.05	2.81	1.66	1.5	2.86	2.41	1.66	2.4
C1=CC(=C(C(=C1)Cl)CN2C=CC(=N2)NC3=NN=C(S3)CC4=CC=C(C=C4)N5C=NN=N5)C	4.99	5.46969	5.46969	3.0353	2.56	3.4	5.696	4.05482	4.64	3.82	3.43	4.53	5	4.19	3.12	4.73
CC1=CC(=NN1[C@@H](C)C2=NN=C(S2)NC=3C=CN(N=3)CC4=CC=CC=C4)C(F)(F)F	5.34	5.23812	5.23812	3.0282	2.34	4.01	5.055	4.65952	4.54	4.46	4.04	3.46	5.16	4.31	3.28	4.14
CN1C(=C(C=N1)Br)C(=O)N2CCCCCC2	2.63	2.48859	2.48859	-1.2086	2.12	2.73	2.132	2.1988	1.37	1.58	2.77	2.09	2.31	2.21	0.45	1.92
CN1C=NN=C1SCC(=O)NC2=CC(=C(C=C2C(=O)OC)OC)OC	2.78	1.6433	1.6433	-0.3611	2.01	1.47	2.505	1.3497	0.4	1.12	0.6	1.17	1.16	1.11	2.21	1.52
CC1=C([C@H](NC(=O)N1)C2=CC=C(C(=C2)OC)OC(F)F)C(=O)OC(C)C	3.75	3.04265	3.04265	0.5804	2.34	2.23	2.967	2.8761	3.04	2.55	2.75	1.71	2.58	2.94	2.58	2.71
CC1=NN([C@@](C1)(C2=CC=C(C=C2)Cl)O)C(=O)C3=CC=CC=C3Cl	3.73	4.14067	4.14067	2.017	2.67	4.95	4.576	4.0605	4.93	2.97	4.05	3.97	3.41	4.11	1.78	3.74
CC=1C=C(N(C(=O)C=1C#N)N=CC2=CC=CC=C2OC)C	3.08	3.42584	3.42584	1.254	2.67	3.02	3.308	2.22762	1.63	2.16	3.67	1.52	2.18	2.4	2.16	2.21
C1=CC(=CC(=C1)C(=O)N2CC[C@H](N3C2=CC=N3)C(F)(F)F)COCC(C(F)F)(F)F	4.27	4.62357	4.62357	2.4626	2.12	4.12	5.644	4.454	1.79	3.84	4.42	3.36	3.32	3.83	2.41	3.97
C=2C(=NC1=CC(=NN1C=2C(F)(F)F)C(=O)NC[C@H]3CCCO3)C4CC4	3.33	2.87179	2.87179	0.1592	2.23	3.42	1.75	2.5343	2.5	2.46	0.32	1.95	0.57	2.32	0.58	1.84
CCN1C=C(C(=N1)C)CN(C)C(=O)C3=CC2=CC(=CC=C2OC3=O)Br	3.27	3.52637	3.52637	0.8953	2.67	2.5	3.839	3.35252	2.1	3.23	2.8	2.39	2.89	2.07	2.58	2.78
C[C@@H]1CCCCN1C(=O)CCCCC(=O)N2CCCC[C@H]2C	3.42	3.77488	3.77488	-3.479	3	3.23	2.518	3.3488	1.36	3.47	3.23	2.63	2.71	3.04	3.05	2.36
CCCN2C1=CC=CC=C1C=3C2=NC(=NN=3)SCC(=O)N[C@H](C)C4=CC=CC=C4	4.36	4.67509	4.67509	1.5839	3.11	3.48	4.284	4.359	4.25	4.01	2.83	2.72	4.94	4.45	4.34	3.95
CCCC1=C([C@@H](NC(=O)N1)C2=CC=C3C(=C2)OCO3)C(=O)OCC	3.59	2.6248	2.6248	-0.5607	2.56	2.85	2.542	2.3865	3.65	1.7	2.85	1.34	2.16	3.32	3.24	1.98
CC1=C2C(=NN1)OC(=C([C@H]2C3=CC=C(C(=C3)OC)OCC4=CC=CC(=C4)F)C#N)N	4.42	3.48409	3.48409	-0.3656	3	2.7	3.393	3.663	4.47	3.9	2.77	2.28	3.75	2.83	3.35	3.86
CC=1OC(=CC=1)C=CC(=O)NCCNC(=O)C=CC=2OC(=CC=2)C	3.97	2.69502	2.69502	0.1306	2.78	2.07	1.06	2.44844	3.11	2.15	2.07	0.48	1.91	1.83	3.15	2.03
C[C@@H]1CCC[C@H](N1C(=S)NCCCOC)C	2.8	2.8331	2.8331	-0.9074	2.34	2.25	2.76	2.1603	2.33	2.49	2.25	1.62	2.08	2.36	1.87	2.07
CCSCCOC(=O)C1=C(NC4=C([C@H]1C2=CC=C3C(=C2)OCO3)C(=O)C[C@H](C4)C5=CC=CS5)C	5	4.94788	4.94788	0.7085	3.44	5.33	4.058	5.1347	4.72	4.76	5.04	2.63	3.73	5.25	4.24	4.37
C1=CC(=C(C=C1NC(=S)NC[C@@H]2CCCO2)Cl)OC(F)F	3.74	3.667	3.667	1.1627	2.01	3.02	3.295	3.4068	2.77	3.13	3.02	2.11	3.67	2.94	2	3.48
CC=1C(=C(N(N=1)C)C)CN(C)C(=O)C2=CC=C(O2)CN3C(=C(C(=N3)C)[N+](=O)[O-])C	3.27	3.46175	3.46175	0.2546	2.45	2.5	1.855	2.67198	1.1	2.74	3.43	1.59	2.15	1.47	1.81	1.96
CC1=C(C=NN1C)CN(C)C(=O)[C@@H](C)N2C(=C(C(=N2)C(F)F)Br)C	3.12	3.56895	3.56895	1.1495	2.12	2.99	2.46	3.15314	1.88	2.57	2.37	2.35	2.49	1.84	1.93	2.22
C1=CC2=C(C=C1Cl)SC(=C2Cl)C(=O)N3CCN(CC3)C(=S)NC[C@H]4CCCO4	4.83	3.96342	3.96342	1.0357	2.56	2.91	3.909	4.0194	4.2	4.03	3.6	2.9	4.2	4.3	3.38	4.1
CC=1C(=CN(N=1)C)C=2C=C(N3C(N=2)=CC(=N3)C(=O)N4C[C@H](O[C@H](C4)C)C)C(F)(F)F	4.11	3.00116	3.00116	0.1919	2.34	2.45	2.241	2.70642	1.63	3.17	1.06	1.78	0.7	2.45	0.37	1.9
CC=1C(=CN(N=1)C)C=2C=C(N3C(N=2)=C(C=N3)C(=O)N(C4CCCCC4)C5CCCCC5)C(F)(F)F	5.81	6.38394	6.38394	-2.6773	3.11	5.9	5.377	5.56462	4.69	5.38	6.06	3.8	3.54	4.9	3.28	4.7
C[C@@H](C(=O)NC2=CC=C1C(=CC(=O)OC1=C2)C(F)(F)F)N3C(=C(C(=N3)C(F)(F)F)Cl)C4CC4	6.63	5.74764	5.74764	2.3466	2.23	5.34	5.313	5.7576	5.11	5.27	4	3.91	5.62	4.76	5.7	4.19
CC1=C(C(=NN1[C@@H](C)C(=O)N2CCOCC2)C(F)(F)F)Cl	3.08	2.48483	2.48483	0.9866	1.79	2.09	1.73	2.28352	2.31	2.56	1.47	1.83	2.2	1.91	2.63	1.84
C1=CC=C(C=C1)NC(=O)CN4[C@@H]2[C@@H](C(=O)N(C2=O)C3=CC=C(C=C3Cl)Cl)N=N4	4.3	3.11112	3.11112	0.651	2.34	0.65	1.619	2.9253	2.86	3.66	2.39	2.2	3.01	2.71	2.15	3.71
CCN1C=CC(=N1)CN(C)C(=O)C2=CC=CC=C2COC3=CC=C(C=C3F)F	4.43	4.06138	4.06138	1.012	3	3.73	4.179	4.0324	3	3.97	4.42	3.64	4.23	3.23	2.43	3.19
CC1=CC=C(C(=C1)OCC2=CC=C(O2)C5=NN4C=NC3=NNC=C3C4=N5)Cl	4.4	3.61614	3.61614	-0.8859	2.45	3.27	3.867	3.80142	2.73	3.47	2.74	2.37	1.62	0.68	1.5	3.32
C1=CC=C(C=C1)OCC2=NN=C(N2N)SC(F)F	1.85	2.57436	2.57436	1.5965	1.68	1.61	2.285	1.8856	1.91	1.97	1.02	2.2	2.58	2.08	2.28	2.47
CCN1C(=NN=C1SCC(=O)NCC=C)CCN2C(=C(C(=N2)C)Br)C	3.53	4.07049	4.07049	1.7794	2.23	3.53	3.673	2.51084	1.17	2.74	2.94	2.33	2.79	2.04	3.28	2.29
C=1C=C(OC=1COC2=C(C(=CC(=C2F)F)F)F)C(=O)NC3CC3	3.54	3.2973	3.2973	-0.92	2.23	3.71	2.949	3.3072	2.62	2.95	2.93	2.7	3.6	3.08	2.29	3.05
CCOCCOC(=O)C1=C(NC3=C([C@@H]1C2=CC=C(C=C2)C)C(=O)CCC3)C	3.89	4.08207	4.08207	1.2594	3.33	3.5	3.403	3.54262	3.28	3.52	3.22	2.31	2.67	4.09	2.33	3.02
C[C@@H](C=3N=C2C=1C=NN(C=1N=CN2N=3)C4=CC=CC=C4)N5C=C(C=N5)[N+](=O)[O-]	3.73	2.28661	2.28661	0.1281	2.12	1.48	3.259	2.1772	2.16	2.38	0.95	2.28	-0.29	1.39	2.3	1.91
CCN1C(=NN=C1SCC=4N=C3C=2C=NN(C=2N=CN3N=4)C)C=5C=C(N(N=5)C)C(F)(F)F	3.85	2.93288	2.93288	1.0808	1.68	2.18	3.997	2.334	1.06	2.68	1.06	2.5	0.45	1.81	2.05	1.19
CCOC(=O)N1CCN(CC1)C(=O)C=2C3=C(ON=2)CC[C@@H](C3)C(C)(C)C	4.52	3.19762	3.19762	1.3285	2.78	3.74	3.496	2.7399	3.49	2.93	4.11	2.66	2.85	3.17	1.63	2.87
CC=1C=C(N2C(N=1)=CC(=N2)C3=NN=C(O3)C4=CC=CC(=C4)C(F)(F)F)C(F)(F)F	4.92	5.13878	5.13878	3.4068	2.01	3.68	5.534	4.79232	3.94	4.21	3.03	3.44	2.41	4.68	4.33	3.72
CCCOC(=O)C=1C(=C(SC=1NC(=O)C2CCN(CC2)S(=O)(=O)C)C(=O)N)C	3.9	1.67347	1.67347	-1.778	2.12	1.09	0.115	1.33232	0.5	0.92	1.09	0.99	1.43	1.15	2.5	1.73
CC(C)COC1=CC=C(C=C1)C(=O)N2[C@@](CC(=N2)C(F)F)(C(F)F)O	5.16	3.77497	3.77497	1.2585	2.23	3.54	4.142	3.1421	3.7	3.14	2.64	2.92	2.78	3.15	2.69	4.03
CC(C)(C)C1=CC(=NC(=N1)SCCNC(=O)C2CCCCC2)C(F)(F)F	5.77	5.43547	5.43547	1.8514	2.56	5.19	3.984	4.5815	4.62	4.78	4.59	3.33	5.63	6.18	4.77	5.07
CCN1C=C(C=N1)C=4N=C3C=2C(=C(SC=2N=CN3N=4)C)C	3.77	3.10609	3.10609	0.7396	2.23	2.87	1.758	2.83924	2.71	2.54	2.35	1.93	-0.21	2.4	3.98	2.49
CCCNC(=O)N1CCN(CC1)C(=O)NCCC	1.04	0.591373	0.591373	-1.6592	2.12	0.69	0.126	0.8432	1.68	0.09	0.69	1.17	0.53	2.4	1.29	0.44
C1=CC=C(C=C1)C(=O)[C@H](NC(=O)C2=CC=CC=C2)SC3=NC=CC=N3	3.62	3.28299	3.28299	1.4029	2.89	3.98	2.818	3.2077	2.79	2.99	1.4	1.88	3.64	3.21	4.19	3.56
CC=1C=C(N2C(N=1)=NN=C2SCC3=CC=C(C=C3)C(=O)C4=CC=CC=C4)C	4.43	5.29023	5.29023	2.7652	3.11	5.01	6.115	4.26444	3.87	4.05	3.39	3.61	4.39	4.47	4.26	5.01
CC(=O)N[C@@H]2[C@H]([C@H]1[C@@H](COC(O1)(C)C)O[C@@H]2OC=3C=CC=C4C=3C=CC=C4)O	3.8	1.94533	1.94533	-0.1358	3	2.93	2.769	1.9606	1.83	2.15	1.42	1.31	1.03	2.06	3.01	2.02
CC3=C(C(OCC)=O)C(C1=CC=CS1)N2C(C(SC2=N3)=CC4=CC=C(OC(C)=O)C=C4)=O	4.77	4.49456	4.49456	2.2442	3	4.22	3.069	2.7851	4.74	4.34	3.72	4.17	4.17	5.09	4.66	3.93
CCOC(=O)C1=C(N=C(S1)NCCNC2=NC(=C(S2)C(=O)OCC)C)C	4.66	3.71836	3.71836	1.8386	2.12	4.15	1.338	3.09384	4.51	3.4	3.44	1.34	2.72	2.72	3.18	4.22
CC(C)(C)N(C)C(=O)C1=C(C(=C(C(=C1F)F)F)F)F	3.45	3.47813	3.47813	1.2579	2.01	3.09	3.674	3.2526	2.26	3.07	3.78	4.29	3.2	2.62	1.57	2.87
CCCC[C@H](CC)CN1C3=C(N=C1SCC(=O)NC2=CC=C(C=C2)OC)N(C(=O)N(C3=O)C)C	5.51	4.59664	4.59664	-1.0628	3	5.01	6.046	3.3895	5.29	4.13	5.02	2.47	4.83	5.03	5.89	4.35
C1=CC2=C(C=C1Br)C(=CN2CC(=O)N3CCCCCC3)C(=O)C(F)(F)F	4.62	4.66699	4.66699	-0.153	2.56	4.74	4.307	4.5514	4.21	4.23	4.12	2.74	4.76	4.15	3.91	4.32
C1=CC=C(C=C1)SC=CC=CS(=O)(=O)C2=CC=CC=C2	4.03	4.12024	4.12024	1.9722	2.78	3.37	4.455	4.28	3.53	4.21	3.11	3.65	3.42	3.22	2.46	4.01
CC1=CC(=C(S1)C)C2=C3C(=NN2)OC(=C([C@H]3C4=CC=C(C=C4)NC(=O)C)C#N)N	4.26	3.18796	3.18796	-0.2023	2.89	2.39	1.764	3.93162	4.12	3.76	1.93	1.75	2.73	2.15	2.82	3.24
CC=1C3=C(N(N=1)C2=CC=CC(=C2)Cl)OC(=C([C@@H]3C4=CC=C(C=C4)NC(=O)C)C#N)N	4.93	3.59127	3.59127	1.1386	3	2.67	3.786	4.0107	4.46	3.86	2.21	2.45	3.28	2.87	3.16	3.8
C1=CC(=C(C=C1)[N+](=O)[O-])C=NC2=CC=C(C=C2)N=CC3=C(C=CC=C3)[N+](=O)[O-]	2.95	5.16419	5.16419	3.2836	2.78	4.05	4.514	5.0042	3.78	4.62	3.32	4	4.81	4.83	3.68	4.18
C1=CC=C(C=C1)C(=O)[C@@H]2[C@H](C([C@@H]4N2C3=CC=CC=C3C=C4)(C#N)C#N)C5=CC=C(S5)Br	5.05	4.98659	4.98659	3.3271	3.55	7.83	4.432	5.79486	4.14	5.36	4.5	3.12	5.31	5.45	4.94	5.65
CN(CCO)S(=O)(=O)C3=CC=C2C1=CC=C(C=C1OC(=O)C2=C3)S(=O)(=O)N(C)CCO	3.2	0.744035	0.744035	-1.7541	2.23	-0.9	0.674	0.1718	0.21	0.58	-0.39	0.96	1.13	0.44	1.69	-0.03
CCOCC1=C(C=C(C(=C1C)[C@H]3C2=C(NN=C2OC(=C3C#N)N)C)C)C	4.09	3.90302	3.90302	0.9585	3	3.07	3.402	3.39806	4.44	3.26	2.61	1.91	3.6	2.9	3.56	3.43
CC1=CC=CC=C1O[C@H]2[C@@H](N(C2=O)CC3=CC=C4C(=C3)OCO4)C5=CC=C6C(=C5)OCO6	4.37	4.41152	4.41152	0.4412	3.44	4.58	4.139	3.98352	5.23	3.48	4.58	2.63	4.36	4.36	4.33	4.24
CC1=CC=C(C=C1Cl)NC(=O)CSC2=C([C@@H](C(=C(N2)C)C(=O)NC3=CC=CC=C3OC)C4=CC=CO4)C#N	6.27	5.07863	5.07863	1.3218	3.44	3.13	4.255	5.9566	4.66	4.74	3.29	2.1	4.7	4.91	5.38	4.72
C=1C=C(SC=1)S(=O)(=O)N=CC2=CC=C(C=C2)Br	2.14	3.60887	3.60887	1.5694	2.01	4.62	2.999	3.3184	2.87	2.81	4.26	2.48	3.4	3.44	3.6	3.5
CC1=CC=C(C=C1)SCC(=O)NCC2=CC=CC(=C2)CNC(=O)CSC3=CC=C(C=C3)C	5.08	5.99774	5.99774	3.3494	3.66	4.65	5.614	5.12044	5.13	4.54	4.54	4.56	5.6	4.69	4.68	5.35
C1=CC=C2C(=C1)C(=O)N(S2(=O)=O)CC(=O)NC3=CC=C(C=C3)S(=O)(=O)N4CCCCCC4	4.73	2.35139	2.35139	-2.6911	2.56	2.53	1.642	2.0345	3.02	1.89	2.23	1.67	2.42	2.37	2.62	1.84
CC1=CC=C(C=C1)C=2N=C3N(N=2)C(=O)C[C@@H](S3)C4=CC=CC(=C4)[N+](=O)[O-]	4.49	4.07435	4.07435	2.9571	2.56	4.36	3.707	4.03902	3.99	3.93	3.12	3.23	4.21	4.47	3.47	3.82
CC(C)C1=CC=C(C=C1)CNC(=O)C(=O)NCCCOC(C)C	4.57	3.11208	3.11208	-0.0396	2.89	2.77	3.058	2.3575	2.92	2.7	2.37	1.96	2.16	2.43	2.93	2.88
COC1=CC(=CC(=C1OC)OC)C(=O)NC2=CC=CC(=C2)C#N	3.44	2.46191	2.46191	-0.1271	2.67	2.31	2.193	2.83638	2.31	2.34	2.79	1.38	2.44	2.19	2.74	2.39
O=C1C(SC=2N1CN(CN=2)C3=CC=C(OCC)C=C3)=CC4=C([N+]([O-])=O)C=C(OC)C(OC)=C4	4.93	4.23971	4.23971	0.5762	2.67	3.14	4.099	2.1175	4.17	4.49	3.15	3.9	4.2	4.54	2.28	4.18
CC1=CC=CC=C1N[C@@H](C2=CC=CC=C2F)P(=O)(OC(C)C)OC(C)C	5.63	5.55751	5.55751	2.0103	3	4.1	4.787	6.28792	4.09	4.24	4.4	4.37	4.92	4.65	4.31	4.84
CCN1C(=NN=C1SCC(=O)NC2=CC=C(C=C2)C(=O)OC)C3=CC=CC=C3	4.24	3.90404	3.90404	2.1632	2.78	3.68	4.89	3.4824	3.35	3.55	3.09	2.94	3.46	3.84	5.11	2.99
CC4(CC1=C([C@H](C(=C(N1C2=CC=C(C=C2)Cl)N)C#N)C3=CC=C(C(=C3)OC)OC)C(=O)C4)C	4.34	4.5157	4.5157	2.0132	3.55	4.36	4.698	5.29808	5.33	4.4	3.86	2.75	4.56	4.31	3.89	5.11
C1=CC=C(C=C1)CSCC(=O)NC2=CC=C(C=C2)C3=CC=C(C=C3)[N+](=O)[O-]	5.38	4.95761	4.95761	3.1555	3.11	5.13	5.061	5.1337	5.17	5.07	4.48	4.41	4.64	4.99	5.25	4.73
CCOC1=CC=C(C=C1[C@H]3C2=C(CC(CC2=O)(C)C)NC=4N3N=CN=4)Br	3.85	4.31382	4.31382	1.0438	2.78	4.96	4.068	4.0974	5.28	3.42	3.46	3.77	3.52	3.55	4.37	3.81
CCOC(=O)CSC1=NN=NN1C=2C=CC=C3C=2C=CC=C3	3.8	3.48469	3.48469	2.3886	2.34	2.53	3.655	2.4707	3.07	2.55	1.94	2.86	3.33	3.12	4.3	3.61
C[C@@]12CC[C@@H](C1(C)C)C(=O)N(C2=O)CC#C	2.28	1.59461	1.59461	1.3779	2.56	1.29	1.359	1.4309	1.71	2.52	1.89	2.09	2.49	1.55	2.66	1.37
C1=CC=C(C=C1)N2C(=NN=N2)OCCOC3=NN=NN3C4=CC=CC=C4	3.72	2.69076	2.69076	2.4756	2.12	1.98	4.156	1.0958	2.03	1.73	1.98	3.91	3	1.63	3.8	2.83
CS(=O)(=O)N(CC(=O)N2CCC1=CC=CC=C1C2)C3=CC=C(C=C3)OCC4=CC=CC=C4	4.91	4.26204	4.26204	1.1953	3.44	4.35	4.32	3.6165	4.15	3.54	4.13	3.54	4.16	3.81	3.36	3.59
CCCOC1=CC=C(C=C1)N2C(=O)C[C@@H](C2=O)N3CCNC3=S	2.68	1.58353	1.58353	-0.4554	2.45	0.44	1.767	1.2974	2.14	1.49	0.92	0.91	1.95	1.01	0.4	1.4
CS(=O)(=O)N(CC(=O)NC1=C(C=CC=C1F)F)C2=CC(=C(C=C2Cl)Cl)Cl	4.34	4.30257	4.30257	1.1681	1.9	3.21	4.751	4.3297	3.08	4.61	3.21	3.76	4.71	4.71	3.47	4.06
CC(C)N(CC1=NC(=NO1)C2=CC=CC=C2)C(=O)C3=CC=CC=C3CCC4=CC=CC=C4	5.98	6.4115	6.4115	2.2238	3.88	5.58	6.647	5.5726	5.13	4.8	6.27	4.46	5.75	5.02	6	5.81
C1=CC=C(C(=C1)CN(C(=O)C2=CC=CC(=C2)[N+](=O)[O-])N4C(=O)C3=CC=CC=C3C4=O)F	4.47	3.56421	3.56421	2.1694	2.89	4.06	4.138	3.5875	3.47	3.11	4.31	4.21	3.59	4.01	3.44	3.67
C1=CC(=CC=C1C(=O)N(CC2=CC=C(C(=C2)Cl)Cl)N4C(=O)[C@@H]3CCCC[C@H]3C4=O)Cl	5.51	5.51322	5.51322	1.786	3	5.19	5.373	5.3794	5.98	4.59	5.44	5.08	5.5	5.4	4.43	5.51
C[C@H](C(=O)NC1CCCC1)N(C2=CC=C(C=C2)Cl)S(=O)(=O)C	3.48	3.139	3.139	-1.4519	2.34	3.05	3.404	2.5533	3.02	2.86	3.05	2.36	3.18	2.93	2.57	2.71
CC(=O)C1=CC=C(C=C1NC(=O)C2=CC=CC=C2)C(C)(C)C	5.13	1.88381	4.25963	2.4407	3.22	5.05	5.116	4.439	4.81	4.3	4.59	3.68	3.76	4.36	4.87	4.66
CC1=CC=C(C=C1)[C@@H](O)P(=O)(OCC(C)C)OCC(C)C	4.44	4.00813	4.00813	2.1686	2.67	3.63	3.06	4.52422	3.64	2.54	2.93	3.03	3.61	3.24	3.05	3.44
CCCCOC(=O)C1=C(NC3=C([C@H]1C2=CC=CC=C2OC)C(=O)CCC3)C	4.21	4.4774	4.4774	-0.4205	3.33	4.29	3.998	4.0064	3.94	3.84	4.01	2.58	3.28	4.45	3.15	3.66
CC1=CC=C2C(=C1)C=3C(=N2)N=C(NN=3)NN=CC=CC4=CC=CO4	2.18	3.41587	3.41587	-1.3543	2.56	2.5	4.172	3.47022	4.2	3.64	3.23	1.85	2.64	3.39	3.84	3.15
C1COCCN1P(=O)(OCC(F)(F)F)OCC(F)(F)F	2.69	1.70034	1.70034	1.4693	1.02	0.95	1.803	2.5845	0.75	1.34	0.95	1.77	1.1	1.31	0.75	1.56
C1=CC(=C(C=C1)NC(=O)C=CC=2OC=CC=2)NC(=O)C=CC=3OC=CC=3	3.79	3.00569	3.00569	-0.4102	3	1.79	1.908	4.1764	3.33	3.29	2.91	1.26	3.13	3.1	4.84	2.65
CC(=CC1=CC=CO1)[C@@H]3C2=C(NN=C2OC(=C3C#N)N)C4=CC=CC=C4	4.82	2.87959	2.87959	0.2813	3	3.05	2.78	3.94308	4.68	3.66	2.6	1.61	3.96	3.28	4.18	3.95
CC1=CC=C(C=C1)C(=O)NC2=CC=CC(=C2)C(=O)OC	3.72	3.25432	3.25496	1.7916	2.78	3.48	3.366	3.03392	3.59	3.12	3.78	3.24	2.96	3.42	3.41	3.48
C=12N(N=CN=1)C(C3=C(N2)CCCC3=O)C4=C(C=C(C(=C4)OC)OC)OC	2.19	2.38571	2.38571	-1.9243	2.56	2.35	1.295	2.3259	2.44	1.5	1.37	1.96	1.93	1.35	1.44	1.86
COC1=CC=C(C=C1)[C@H]2C[C@H](NC=3N2N=CN=3)C4=CC=C(C=C4)C5=CC=CC=C5	5.42	5.2837	5.2837	1.3905	3.55	5.82	5.571	5.1	5.28	4.63	4.91	4.73	4.79	4.79	4.38	5.21
CCCCSC1=C([C@@H](C(=C(N1)C)C(=O)C)C2=CC=CC(=C2)[N+](=O)[O-])C#N	4.44	3.97036	3.97036	1.4714	2.78	3.03	4.405	4.41308	4.05	4.19	2.34	2.35	3.56	4.37	3.43	3.68
C1=CC=C(C=C1)OP(=O)(OC2=CC=CC=C2)O[C@H]3CS(=O)(=O)C=C3	2.48	2.4803	2.4803	1.2973	2.34	1.58	3.195	3.5798	1.06	1.68	1.48	2.49	2.49	2.39	2.31	2.56
C1=CC5=C(C=C1C(=O)C2=CC=C3C(=C2)C(=O)N(C3=O)C4=NC=CS4)C(=O)N(C5=O)C6=NC=CS6	3.25	2.35853	2.35853	-0.1184	2.78	2.68	2.076	3.4318	2.52	2.81	1.22	0.49	2.54	4.02	1.68	3.06
CN1C(=CC3=C1N=C2C=CC=CN2C3=O)C(=O)N4CCC5(CC4)OCCO5	2.87	1.22253	1.22253	-1.3268	2.67	0.85	1.963	1.1653	-0.68	2.24	1.58	0.85	0.53	1.4	-1.91	0.36
CCOC(=O)C1=C(NC3=C([C@H]1C2=CC=CC=C2OC)C(=O)C[C@@H](C3)C4=CC=C(C(=C4)OC)OC)C	3.79	4.95949	4.95949	0.4446	3.77	4.59	4.013	4.6371	4.1	4.58	4.82	2.59	3.55	4.59	3.49	4.11
C=1C=C(SC=1)C(=O)NC2=CC=C(C=C2)S(=O)(=O)C3=CC=C(C=C3)NC(=O)C4=CC=CS4	4.46	3.86995	3.86995	0.4416	2.89	3.66	2.561	5.147	3.77	4.03	4.26	2.44	4.41	4.36	3.81	4.42
COC1=CC=C(C=C1)N3C(=O)CC2=CC=CC=C2C3=O	2.56	1.87278	2.51549	0.7467	2.78	1.41	2.427	2.4247	2.37	1.92	1.49	2.3	2.46	2.44	1.51	2.36
COC1=CC=C(C=C1)[C@@H]5C2=C(C[C@@H](CC2=O)C3=CC=CO3)NC4=CC=CC=C4N5C(=O)C(F)(F)F	4.62	5.04105	5.04105	0.3779	3.33	4.7	3.483	5.7511	5.5	4.84	8.31	2.24	4.34	4.58	5.27	4.37
CCC=1C(=C(ON=1)C3=C(C2=CC=CC=C2N3)C(=O)C(=O)N(C)C)C	2.68	3.1106	3.1106	-1.9806	2.78	2.26	2.685	2.96462	1.78	3.21	1.73	0.89	3.38	1.97	2.67	2.73
CCCC(=O)NC[C@@H](C)NC(=O)CCC	1.43	1.57658	1.57658	-1.6609	2.23	0.65	1.314	1.2075	0.98	1.06	0.65	1.22	1.19	1.73	0.46	0.94
[C@]35([C@]2(OC1(CC(OC1)=O)CC2)[C@@H](CCC3[C@]4([C@@H](OC(OC4)(C)C)CC5)C)C)C	4.24	4.27218	4.27218	0.3507	3.44	3.87	4.064	4.2253	3.24	3.11	4.21	3.47	2.59	3.43	3.03	3.71
C[C@@H](C1=CC=CC=C1)NC(=O)C2CC2	1.85	2.15685	2.42335	0.9404	2.56	2.23	2.152	2.2738	1.84	2.11	1.2	2.16	2.09	2.25	1.46	1.89
CCOC(=O)C1CCN(CC1)C(=O)C2=CC=C(C(=C2)N=C4N[C@@H]3CS(=O)(=O)C[C@@H]3S4)Cl	2.96	2.39982	2.39982	0.1886	2.45	0.08	2.151	2.2448	-0.82	2.16	0.71	3.34	2.46	1.91	0.64	2.18
CC1=CC=CC(=C1C)NC(=O)CC2=CC=C(C=C2)Br	4.05	4.58318	4.93793	2.9099	2.89	4.23	4.266	4.24714	3.86	4.04	4.57	4.24	4.37	4.53	4.3	3.64
CC[C@H](C(=O)N1CCOCC1)SC3=NC2=CC=CC=C2C4=N[C@H](C(=O)N34)CC5=CC=CC=C5	3.95	4.3094	4.3094	1.2814	3.33	2.93	2.164	3.2584	2.35	3.28	2.7	3.58	4.18	4.28	3.99	3.55
CC[C@H](C(=O)NC1=CC=C2C(=C1)OCO2)SC4=NC3=CC=CC=C3C5=N[C@H](C(=O)N45)CC(C)C	4.85	5.36905	5.36905	0.7077	3.22	4.66	3.467	4.5704	3.95	3.93	4.65	3.51	5.31	5.62	5.32	4.85
C1=CC(=CC(=C1)N3C(=O)C(=CC=2C=CSC=2)SC3=S)C(F)(F)F	5.8	4.63327	4.63327	3.4185	2.23	3.75	3.71	5.1727	4.58	4.64	4.93	3.27	5.23	3.84	4.82	5.1
C1=CC(=CC=C1C=NOC2=NC(=NC(=N2)N3CCOCC3)N)[N+](=O)[O-]	3.18	1.48681	1.48681	0.0097	1.79	0.83	2.187	0.6115	-0.28	1.71	2.2	2.43	1.97	2.49	-0.07	1.47
CC1=C(C(=O)N(N1C)C2=CC=CC=C2)NC4=C(N=C3C=CC=CC3=N4)NC5=CC=CC(=C5)C	5.96	5.51035	5.51035	2.0106	3.55	4.62	5.332	5.22324	5.16	4.54	6.72	3.2	5.31	5.78	3.35	5.6
C1=CC=C(C=C1)C(=O)CSC3=NC2=CC(=CC=C2C(=O)N3CC4=CC=CO4)C(=O)N5CCC(CC5)C(=O)N	5.31	3.39647	3.39647	-0.3253	3.44	1.83	2.636	3.3503	0.89	2.69	1.6	2.75	3.57	2.42	1.18	2.65
CC=1C=C(N=C2C=1C=CC=C2)SCC(=O)NCC3=CC=C4C(=C3)OCO4	4.15	4.29172	4.29172	1.3803	3	3.99	3.499	3.68042	4.07	3.67	3.32	2.38	4.21	3.96	3.65	4.05
CCOC1=CC(=CC(=C1OCC)OCC)C(=O)NC2=CC=C(C(=C2)OC)OC	4.11	4.20016	4.20016	-0.2122	3	3.33	3.569	4.1522	3.57	3.97	4.88	1.62	3.58	3.23	4.24	3.71
COC1=CC=C(C=C1COC2=C(C(=CC(=C2F)F)F)F)C=O	4.24	3.54805	3.54805	0.7745	2.34	4.38	3.902	3.6431	3.78	3.5	4.38	3.42	3.96	3.8	3.51	3.22
CC[C@H](C)NC(=O)NC(C(F)(F)F)C(F)(F)F	2.84	2.77059	2.77059	1.2823	1.35	2.52	3.478	2.5773	2.66	2.8	2.52	2.54	2.66	2.79	3.57	2.99
CCC1=CC=CC=C1NC(=O)[C@]23CC[C@@](C2(C)C)(C(=O)O3)C	3.31	3.93357	3.93357	1.5615	3	2.1	2.706	3.3094	2.31	3.52	4.57	3.03	3.47	2.26	2.88	3.45
CC1=CC=C(C=C1[N+](=O)[O-])N2C(=O)[C@H]4[C@H](C2=O)C5(C3=CC=CC=C3C4C6=C5C=CC=C6)C(=O)C	4.74	4.27301	4.27301	1.9678	3.66	0.01	3.368	4.04302	3.42	4.22	3.55	3.74	3.49	3.99	3.61	3.37
CC3(CC1=C(C=C(C(=O)N1C2=CC=CC=C2)C(=O)N[C@@H](CCSC)C(=O)OC)C(=O)C3)C	3.97	3.85274	3.85274	1.0616	3.22	2.98	4.997	3.0171	3.05	2.27	1.94	1.86	2.14	2.87	2.67	3.61
CC1=CC=C(C=C1C)C(=O)COC2=CC=CC(=C2)N5C(=O)[C@H]4[C@@H]3CC[C@@H](C3)[C@@H]4C5=O	4.71	4.58349	4.58349	0.9044	3.66	3.43	4.379	4.10064	3.66	3.74	2.6	3.06	4.56	4.57	3.3	4.57
CCOC1=CC(=CC=C1OCC#C)C3C2=C(CC(CC2=O)(C)C)OC4=C3C(=O)CC(C4)(C)C	4.93	5.50574	5.50574	2.7107	3.99	5.69	4.424	5.4975	4.74	4.75	6.24	3.19	4.76	5.38	4.46	4.39
C[C@@H](CCC1=CC=CC=C1)NC(=O)C(=O)NC[C@@H]3COC2=CC=CC=C2O3	4.8	3.1123	3.1123	-0.1121	3.11	3.22	2.779	2.0801	3.3	2.72	2.82	1.63	2.93	2.32	3.26	3.48
C[C@H](C1=CC=CC=C1)NC(=O)CN(C2CCCCC2)S(=O)(=O)C3=CC=CC=C3	4.9	4.58802	4.58802	-1.0982	3.22	3.91	4.346	3.8874	4.79	3.39	4.31	3.24	4.55	4.72	4.87	4.12
CCN4C(=O)C(=CC=1C=C(N(C=1C)C2=CC=C3C(=C2)OCO3)C)SC4=S	2.52	4.70799	4.70799	2.1224	2.78	3.85	2.833	4.04394	4.88	4.07	4.32	1.56	4.33	3	4.04	4.36
COC1=CC2=C(C=C1OC)[C@H](N(CC2)C(=O)C=CC3=CC=CC=C3)COC4=CC=C(C=C4)F	5.45	5.50984	5.50984	1.8898	3.77	5.15	4.95	5.0611	5.5	4.17	5.44	4.21	5.2	5.06	5.22	5.08
CCN(C1=CC=CC=C1)C(=O)C(=O)C2=CN(C3=C2C=CC=C3)CC(=O)N4CCOCC4	2.05	2.58971	2.58971	-0.0082	3.33	2.06	2.461	2.7359	2.66	2.61	1.29	1.17	2.72	2.3	2.59	2.52
CC1=C(SC2=C1C(=O)N(C=N2)CC(=O)N[C@@H]3CCC[C@H]([C@H]3C)C)C	4.34	4.0442	4.0442	0.1694	2.78	3.32	2.913	3.01574	3.79	2.5	2.84	2.38	3.21	2.9	3.21	3.7
C1=CC=C2C(=C1)C(=C(S2)C(=O)NC[C@@H]3CCCO3)Cl	3.56	3.25554	3.25554	0.3492	2.45	3.37	2.757	3.4635	2.72	3.08	3.37	2.48	3.21	3.32	3.13	3.59
CC1=CC=C(C=C1)N(CC(=O)NC[C@@H]2CCCO2)S(=O)(=O)C3=CC=C(C=C3)SC	4.3	3.85275	3.85275	0.0753	2.89	3.32	3.982	3.20742	3.9	2.97	3.27	2.78	3.69	3.81	2.13	3.26
CCOC(=O)C(C)(C)N(CCC(C)C)S(=O)(=O)C1=CC=C(C=C1)[N+](=O)[O-]	4.75	3.7827	3.7827	1.3856	2.34	3.66	3.622	2.9733	4.3	3.13	3.66	3.14	3.79	3.91	5.15	3.46
C1=CC=C(C=C1)N3C(=O)C2=CC=CC=C2C(=N3)C(=O)N4CCOCC4	2.47	2.26339	2.26339	0.4859	2.89	2.02	2.521	1.8581	0.82	1.06	2.1	1.53	1.73	2.05	0.85	1.95
CCCC1=CC=C(C(=C1)OC)OCC2=CC=C(O2)C(=O)NC3=CC=CC=C3C(=O)OC	5.89	5.00202	5.00202	-0.0291	3.33	5.33	4.81	4.8586	5.25	4.47	5.6	2.46	5.11	5.17	6.39	5.37
C1=CC(=CC(=C1)Br)[C@@H]2C(=O)N(CC(=O)N2CCC3=CCCCC3)C4CCCCC4	5.6	5.97658	5.97658	-1.177	3.55	5.55	4.987	5.3842	6.7	5.1	6.13	4.18	5.5	5.53	6	5.3
CC1CCN(CC1)S(=O)(=O)N2CCC(CC2)C(=O)N[C@@H](C)C3=CC=CC=C3	4.92	3.23805	3.23805	-1.9908	2.89	3.23	2.538	2.5525	1.81	1.93	3.23	3.21	2.79	2.71	1.18	2.37
C1=CC=C(C=C1)CNC(=O)C(=CC2=CC=C(C=C2)Cl)NC(=O)C3=CC=CC=C3	4.41	4.84199	4.84199	2.7551	3.44	4.82	5.327	4.4273	4.78	4.52	5.92	4.08	4.24	4.77	4.23	3.27
C1=CC=C(C(=C1)C(F)(F)F)NC(=O)C2CCC2	2.55	3.4999	3.4999	1.3028	2.23	2.79	2.976	3.444	1.96	3.18	3.35	3.1	3.11	3.01	1.9	2.17
CC(=O)N1CC(=O)N([C@@H]1C2=CC=C(C=C2Cl)Cl)OCOC	1.98	2.02009	2.02009	0.4155	2.01	-0.01	2.006	2.2182	2.59	1.79	0.39	2.23	1.69	1.7	1.03	1.9
CCCCOC1=CC=C(C=C1)C(=O)N(CCN3C(=O)C2=CC=CC=C2C3=O)C4=CC=CC(=C4)OC	5.35	4.85437	4.85437	0.1941	3.77	5.33	5.239	4.8171	5.64	4.43	5.87	3.52	4.8	5.81	5.84	4.81
COC1=CC(=CC=C1OCC2=CC=CC=C2)C=NN3C=NC4=C(C3=O)C5=C(S4)CCCC5	5.68	6.2762	6.2762	1.064	3.44	5.03	4.618	4.8066	4.02	4.78	4.82	3.63	5.32	4.66	5.81	5.2
C[C@]12CC[C@@H]3[C@]1(CN([C@]2(C3)C#N)C(=O)C4=CC=CC(=C4)[N+](=O)[O-])C	3.25	2.76729	2.76729	1.1664	2.78	2.43	2.885	3.13928	2.64	3.1	2.76	2.94	2.54	2.68	1.47	2.99
CC1=CC=C(C=C1)N3[C@H]2CS(=O)(=O)C[C@H]2N(C3=O)C4=CC=CC(=C4)Cl	3.56	2.92145	2.92145	1.5978	2.67	2.25	3.229	3.26062	3.03	2.46	3.44	2.57	3.38	3.83	2.11	2.9
CC1=CC(=NC(=N1)N2C4=C(C(=N2)C)[C@H]([C@@H]3C(=O)CC(C=C3N4)(C)C)C5=CC=CO5)C	4.34	4.86416	4.86416	-0.3366	3.22	2.47	2.78	4.23706	4	4.13	1.6	2.39	2.85	3.41	1.46	3.64
C[C@@H]1CCC[C@@H](N1C(=O)COC(=O)C2=CC=C4C(=C2)S(=O)(=O)C3=CC=CC=C3C4=O)C	4.39	3.63617	3.63617	-1.1525	3.11	3.61	3.562	3.0101	3.59	2.83	4.11	1.77	3.6	3.44	3.07	3.32
C1=CC=C(C=C1)CC2CCN(CC2)C(=O)COC(=O)C3CCCCC3	4.98	4.60156	4.73762	-0.7551	3.33	5.31	4.285	3.5912	4.52	4.11	5.81	3.45	4.28	4.39	4.88	4.43
CN1C(=C(C(=O)N(C1=O)C)C(=O)CSC3=C(N=C2C=CC=CC2=N3)SCC(=O)C4=C(N(C(=O)N(C4=O)C)C)N)N	2.59	1.10224	1.10224	-0.7826	2.34	-0.28	3.902	-0.461	3.19	0.32	-5	-0.53	0.72	-0.42	1.09	1.24
COC1=CC(=CC=C1OS(=O)(=O)C2=CC=C(C(=C2)F)F)C=O	3.68	2.41612	2.41612	0.4534	2.12	3.12	1.815	2.5536	2.8	2.64	3.49	2.4	3.09	2.73	2.99	2.66
COC1=CC=C(C=C1)S(=O)(=O)N(CC(=O)OC)C2=CC=CC=C2	3.43	2.5865	2.5865	0.2875	2.45	2.8	2.896	2.0635	2.92	2.34	2.8	2.42	2.94	2.87	2.57	2.52
C1=CC=C2C(=C1)CCN2S(=O)(=O)C3=CC=CC(=C3)C(=O)OCC(=O)NC4=CC=C(C(=C4F)F)F	5.31	4.35787	4.35787	0.611	2.78	4.8	4.401	3.6508	3.69	3.73	4.6	3.96	4.43	4.24	4.17	3.72
CC2(C1=CC=CC=C1N(C2=C?C(=O)COC(=O)C(C3=CC=CC=C3)C4=CC=CC=C4)C)C	6.27	6.11941	6.11941	3.4192	4.1	6.41	6.004	5.2423	6.29	5.64	5.4	4.36	5.53	5.85	6.71	5.96
C1=CC(=CC(=C1)[N+](=O)[O-])C=2N=C(ON=2)CC3CCCCC3	5.17	4.29044	4.29044	0.2526	2.45	4.61	4.976	3.7676	4.26	4.51	4.61	3.16	3.74	4.45	4.78	4.67
CC1=CC=C(C=C1)S(=O)(=O)N(C)C2=CC=C(C=C2)OCC(=O)N3CCN(CC3)C4=NC=CC=N4	4.46	2.91776	2.91776	-1.2193	3	3.01	3.31	2.33772	2.91	2.61	2.15	2.18	3.36	3.11	1.08	2.7
C[C@H]1CCCN(C1)C(=O)COC(=O)COC2=CC(=C(C=C2Cl)Cl)Cl	4.97	4.36709	4.36709	0.9033	2.34	4.51	3.981	3.8273	4.57	4.33	5.01	3.28	4.44	4.25	4.62	4.51
COC1=CC(=CC(=C1OC)OC)C(=O)COC(=O)CCCOC2=CC=C(C=C2Cl)Cl	5.59	4.73951	4.73951	0.4536	2.78	4.24	4.238	4.6043	4.55	4.26	4.97	2.38	4.84	4.15	5.24	4.65
C[C@@H](COC)NC(=O)CCl	0.61	0.701784	0.701784	-0.1316	1.68	0.03	0.217	0.3763	-0.22	0.3	-0.3	0.48	0.37	0.34	-0.32	0.45
CC2=C(C1=CC=CC=C1N2)C4=CN3CCS(=O)(=O)N=C3S4	1.56	2.74442	2.74442	-2.6063	2.23	0.96	3.062	2.52292	2.64	2.01	2.45	2.66	1.71	3.37	1.49	2.03
CC1=C(C(=NO1)C2=C(C=CC=C2Cl)F)C(=O)OCC(=O)N3[C@@H](CCC[C@H]3C)C	4.38	4.91367	4.91367	-0.2984	2.78	4.58	4.573	4.38882	4.48	4.19	5.41	3.45	4.22	3.74	3.3	4.25
CC[C@H]2CSC(=NC1=CC=CC(=C1)C)N2C(=O)CCN4C(=O)C3=CC=CC=C3C4=O	4.96	4.03269	4.03269	1.9367	3.22	3.75	3.63	4.02282	5.03	3.46	2.86	4.19	4.4	4.43	4.2	3.99
N#CC(=C?C1=CC2=C(C=C1)OCO2)C(=O)NCC3=CC=CC(=C3)CNC(=O)C(=C?C4=CC5=C(C=C4)OCO5)C#N	4.92	3.49882	3.49882	0.4026	3.66	4.74	3.324	3.59076	4.64	2.63	6.78	0.81	3.56	3.6	4.22	3.8
CCC1=CC2=C(S1)N=C(N(C2=O)CC=C)SCC(=O)N3C[C@]4(C[C@@H]3CC(C4)(C)C)C	6.04	5.71116	5.71116	2.7764	3.22	5.34	4.465	4.7257	5.19	4.75	4.76	4.59	4.97	4.82	5.59	5.36
CCOC(=O)C1=C(NC(=C1C(=O)COC(=O)C2=CC=C(C(=C2)S(=O)(=O)N3CCOCC3)F)C)C	3.63	2.72199	2.72199	-1.3765	2.56	2.39	1.68	2.00794	2.55	2.03	1.84	1.54	2.27	1.93	2.59	1.87
COC1=CC(=CC=C1OC(F)F)C=CC(=O)NC2=CC=C(C=C2)N3CCCCC3	5.36	5.21393	5.21393	0.441	3.11	4.63	4.734	4.9388	4.39	4.96	5.14	2.85	4.95	4.68	4.5	5.04
CC[C@@H]1CCCCN1C(=O)CSC2=NC(=CC(=N2)C)C	3.61	3.94074	3.94074	-1.2205	2.56	3.13	1.921	2.97664	2.84	3	2.53	1.98	2.98	3.27	3.61	3.18
CN1C(=C(C(=O)N(C1=O)C)C(=O)COC(=O)C2=CC(=CC=C2OC)S(=O)(=O)N3CCCCCC3)N	4.59	1.61606	1.61606	-3.3746	2.45	2.03	3.087	0.2792	2.53	0.74	-0.89	0.95	1.3	1.1	2.82	1.27
C1=CC=C2C(=C1)CN(C2=NC(=O)C(=CC3=CC=C4C(=C3)OCO4)C#N)C5=CC=CC(=C5)[N+](=O)[O-]	5.4	4.3697	4.3697	1.2658	3.22	5.75	4.952	4.22408	6.31	3.81	7.52	2.58	4.25	3.69	4.56	4.23
CC1=CC=C(S1)C(=O)NCC(=O)O[C@H](C2=CC=CC=C2)C(=O)NC3=CC=C(C(=C3)Cl)OC	4.54	4.43459	4.43459	1.387	3	4.24	2.893	4.37152	4.24	4.14	4.02	2.79	4.17	4.16	4.92	4.73
CCN(CC)S(=O)(=O)C1=CC=C(C=C1)C(=O)N2CCNC(=O)[C@@H]2CC(=O)OC	1.14	0.750114	0.750114	-0.8276	2.34	-0.92	0.429	0.2208	1.38	0.5	0.17	0.88	0.65	-0.25	-0.71	0.24
CC1=C(SC(=N1)N)C(=O)OC	1.48	0.963766	0.963766	0.6573	1.57	1.21	-0.112	0.82032	0.99	0.94	0.85	0.08	0.51	0.77	0.82	1.19
CCOC(=O)C1=C(C(=C(N1)C)C(=O)OCC(=O)N2CCC3=C2C=CC=C3)C	4.47	3.64642	3.64642	-0.2258	2.89	3.16	2.196	2.55434	3.82	2.42	4.16	2.01	3.04	2.7	5.01	3
CCCCNC(=S)N(C)N=CC1=CC=C(C(=C1)OC)OCC2=CC=C(C=C2)Cl	6.8	5.84908	5.84908	1.5228	3	6.13	5.447	4.8679	5.87	5.11	5.04	3.83	5.53	5.33	5.71	5.1
CCCN(CC1CC1)C(=S)NC2=CC(=CC=C2Cl)[N+](=O)[O-]	4.1	4.33258	4.33258	1.8016	2.23	4.36	4.287	4.067	2.38	4.56	3.33	3.34	4.3	3.91	3.95	3.81
C=1C=CC=2C(C=1)=C(C=C(N=2)C3=CC=CC=C3Cl)C(=O)N5C(=O)C4=CC=CC(=C4C5=O)N	4.63	3.83521	3.83521	1.3311	3.33	4.53	4.658	4.5738	3.03	3.81	4.05	3.26	4.36	4.88	3.03	4.77
C[C@H]2CC1=CC=CC=C1N2S(=O)(=O)C3=CC=CC(=C3)C(=O)OCC4=CC(=CC5=C4OCOC5)[N+](=O)[O-]	6.01	4.73672	4.73672	1.0569	3	5.7	4.792	3.9582	4.38	3.54	4.93	3.67	4.41	4.69	3.85	3.76
CC1=CC=CC=C1N3C(=O)C2=CC=C(C=C2C3=O)C(=O)OCC(=O)C4=C(N(C(=O)N(C4=O)C)C)N	4.55	1.75084	1.75084	-0.1104	2.89	0.72	3.766	0.81492	2.05	1.04	-1.49	0.93	1.41	1.76	1.92	1.85
CC1=CC(=CC=C1NC(=S)NCCC2=CNC3=C2C=CC=C3)Cl	4.34	5.08482	5.08482	0.0869	2.89	4.87	4.938	4.65882	3.92	4.52	4.87	3.61	5.19	4.36	4.46	4.6
C1=CC=C(C=C1)C2=CSC=3C2=C(N=CN=3)N4CCC[C@@H](C4)CO	3.9	3.69833	3.69833	-0.0899	2.89	4.2	3.537	3.567	3.39	2.92	4.05	2.52	3.21	3.39	2.9	3.7
C1=CC(=NC=C1C(=O)OCC(=O)N(C2CCCCC2)C3CCCCC3)Cl	4.99	4.95702	4.95702	-3.831	3	5.01	4.387	4.3858	4.75	4.84	5.51	3.2	4.6	4.71	4.12	4.81
CC(=O)N2CC1=CC=CC=C1C[C@H]2C(=O)OCC3=CC=C(C=C3)C#N	2.41	2.87857	2.87857	1.2716	3.11	2.88	2.647	2.57488	2.11	2.54	2.16	2.51	2.65	2.29	2.58	2.42
COC=3C=C2C1=CC=CC=C1OC2=CC=3NC(=O)COC(=O)C4=CC(=C(C=C4[N+](=O)[O-])OC)OC	5.04	3.87489	3.87489	-0.0813	2.89	1.43	3.464	4.3155	3.71	3.65	4.38	1.79	3.88	4.22	4.8	4.16
CC1=CC=C(C(=C1)S(=O)(=O)N(C)C2=CC=C(C=C2)OC(=O)C3=CC=C4C(=C3)OCO4)C	5.87	5.16659	5.16659	1.4454	3.11	5.39	4.932	4.07644	5.48	3.67	5.39	3.71	5.21	5.53	2.83	4.58
C1=CC(=CC=C1C=CC(=O)C(=C2SCS2)C(=O)N)Cl	3.64	2.9643	2.9643	2.5072	2.23	3.02	2.928	3.0567	2.4	2.78	0.16	1.88	3.17	2.31	3.16	3.64
CC1=CC=C(C(=C1)N2C(=NN=N2)SCC(=O)NC3=CC(=CC(=C3)C(=O)N)C(=O)N)OC	4.15	1.53361	1.53361	0.1914	2.23	-0.29	1.127	0.90792	0.34	1.1	-0.88	1.19	1.47	0.74	2.09	1.06
CC(C)NC(N1CCN(CC1)S(=O)(C2=CC=CC(C(F)(F)F)=C2)=O)=S	3.9	3.06213	3.06213	1.2926	2.01	2.3	3.306	2.2946	3.21	2.19	2.3	2.48	3.24	2.88	2.62	2.45
C1=CC=C2C(=C1)C(=O)N(C2=O)CCOC(=O)[C@@H]3C[C@@H](CN3S(=O)(=O)C4=CC=C(C=C4)Cl)O	3.65	1.74166	1.74166	-0.3694	2.56	1.66	1.938	1.3033	2.84	1.44	1.18	1.56	2.12	2.48	2.86	1.84
COC(=O)C(=O)C1=C(NC(=O)N[C@@H]1C2=CC=C(C=C2)Cl)C3=CC=C(C=C3)Cl	3.56	3.47639	3.47639	2.0477	2.67	3.27	4.383	3.5007	4.43	3.87	3.49	2.85	3.36	3.36	4.9	3.41
N1(N=NN=C1)CC(=O)N(CC2=CC=CS2)CC3=CC=CO3	4.33	1.03553	1.03553	-0.7914	2.01	0.87	0.703	1.5566	1.72	1.02	0.25	1.39	1.48	0.62	1.12	1
CN(C1=CC=CC=C1)S(=O)(=O)C2=CC=C(C=C2)C(=O)N3CCN(CC3)C4=CC=CC=C4C	5.31	4.45017	4.35048	1.7112	3.44	4.18	4.982	3.78252	3.6	3.59	4.87	3.42	4.56	3.9	2.28	4.05
CCOC(=O)C1=C(C(=C(N1)C)C(=O)OCC(=O)N(C)[C@@H]2CCS(=O)(=O)C2)C	3.35	1.14777	1.14777	-1.8921	2.23	0.18	0.719	0.61054	1.09	0.88	0.68	0.31	0.89	0.53	0.69	0.98
CC(=O)C1=CC=C(C=C1)C2=CC=C(O2)[C@@H]3[C@H](C(=C)NC(=S)N3)C(=O)OC(C)(C)C	4.53	4.0393	4.0393	1.9257	3.11	3.69	4.794	4.1396	3.87	4.01	3.69	1.79	3.69	4.98	3.93	3.03
CN1C(=C(C(=O)N(C1=O)C)C(=O)CSC2=NN=C(N2C3=CC=CC(=C3)C(F)(F)F)C4=CC=C(C=C4)OC)N	4.89	4.26586	4.26586	1.7548	2.56	3.11	7.103	2.9163	4.02	2.9	0.65	2.57	3.54	3.11	4.87	3.62
CC(=O)NCCC1=CC=C(C=C1)S(=O)(=O)N2CCOCC2	2	0.796634	0.796634	-0.6409	2.23	0.17	0.266	0.3861	0.16	0.38	-0.05	0.81	0.59	0.42	-0.03	0.27
CCN([C@@H]1CCS(=O)(=O)C1)C(=O)COC(=O)C(=CC2=CC=C(C=C2)Cl)C3=CC=C(C=C3)F	4.95	3.96286	3.96286	1.6509	3	3.5	4.543	3.5985	3.65	3.67	4	3.12	3.84	3.95	3.56	4.03
CC1=CC=C(C(=C1)C)NC(=O)COC(=O)C(=CC2=CC=CS2)C3=CC=CS3	3.83	5.03553	5.03553	2.3107	3.11	5.06	3.613	5.14894	4.18	4.85	5.62	3.25	5.36	5.11	5.99	4.9
CN(C)S(=O)(=O)C1=CC=CC(=C1)CN3C2=CC(=CC=C2N(C(=O)C3=O)CC4=CC=CC=C4)C	3.37	3.90753	3.90753	0.9467	3.33	2.98	4.873	2.81852	3.19	2.52	4.02	2.85	3.74	3.67	3.22	3.31
COC(=O)CCNC2=C1C4=C(SC1=NC(=N2)C3=CC=CN=C3)CCCC4	4.69	4.02045	4.02045	-0.8704	2.78	4.15	2.639	3.6071	4.12	4.03	4.16	1.8	3.17	3.32	4.21	4.07
CCCN1C(=NN=C1SCC3=CC(=O)N2C=C(C=CC2=N3)Br)C4=CC=CC(=C4)C	4.43	5.68577	5.68577	2.1826	2.89	4.48	6.72	4.72622	3.8	4.31	4.88	3.31	3.96	5.5	5.29	3.24
C[C@@H](C(=O)OCC(=O)C=C2C(C1=CC=CC=C1N2C)(C)C)NC3=NS(=O)(=O)C4=C3C=CC=C4	4.21	3.90515	3.90515	0.2555	3.11	2.47	3.884	2.5374	4.13	3.47	3.45	2.1	3.1	2.72	3.98	3.36
CCOC1=CC(=CC(=C1OCC(=O)N)Br)C=NN2C=NC3=C(C2=O)C(=C(S3)C)C	4.98	4.20638	4.20638	1.0506	2.45	2.32	2.21	2.98234	1.36	2.91	1.63	1.98	3.15	2.53	3.44	3.24
CN1C(=C(C(=O)N(C1=O)C)C(=O)COC(=O)C2CC2)N	2.17	-0.17733	-0.17733	-1.2052	1.9	-0.17	1.351	-1.1979	0.43	-0.58	-3.56	-0.2	-0.59	-0.75	-0.38	-0.26
C1=CC=C3C(=C1)C=C2C=CC=CC2=C3C(=O)OCC(=O)N4CCCC4	4.09	3.62837	4.0935	0.8161	3.33	4.23	4.31	3.7722	3.99	3.59	4.73	3.33	3.44	3.82	4.05	4.29
C1=CC(=CC(=C1)NC=CC(=O)C2=CC=C(C=C2)Br)C(F)(F)F	5.65	5.30755	5.30755	2.6755	2.56	4.59	5.584	5.2764	6.36	4.62	4.91	4.38	4.77	4.8	5.21	5.51
C1(=C(NC(=C(C1C=2OC=CC=2)C(=O)OC)C)C)C(=O)OCC	3.67	2.42573	2.42573	0.1944	2.56	2.54	2.533	2.2505	3.17	2.66	2.54	1.05	1.41	2.79	2.93	2.02
C1=CC(=CC=C1C=CC(=O)OCC(=O)NC2=CC(=CC=C2N3CCOCC3)C(F)(F)F)F	5.08	4.17336	4.17336	1.8688	2.78	4.08	3.983	3.8762	4.22	3.89	4.08	3.02	4	4.26	4.13	3.84
N5(C1=C(N(C)N(C1=O)C2=CC=CC=C2)C)C(=C(C(=O)COC(=O)C4=C(C3=C(C=CC=C3)O4)COC(C)C)C=C5C)C	5.39	6.3114	6.3114	0.9749	3.99	4.62	4.602	5.60286	4.83	4.68	5.7	2.27	4.93	4.54	4.81	5.85
C1=CC=C2C(=C1)OC[C@H](O2)C(=O)NC3=CC=C4C(=C3)OCO4	3.28	2.21793	2.21793	-0.8184	2.56	2.79	1.972	2.1938	2.64	2.1	2.3	0.82	2.26	2.15	2.58	2.39
COC1=CC=C(C=C1)C2=NN=C(N2N)SCC3=CC(=O)OC=5C3=C4C=CC=CC4=CC=5	4.24	4.7658	4.7658	2.1722	3.11	3.71	5.371	4.2194	3.94	4.15	3.41	3.79	4.22	4.69	5.61	3.94
CN1C(=C(C(=O)N(C1=O)C)C(=O)CSC4=NC2=C(C3=C(S2)CCC3)C(=O)N4CC5=CC=CC=C5)N	5.21	3.90861	3.90861	0.9752	2.89	3.05	4.096	1.9496	3.55	2.16	0.26	3.03	3.16	2.18	3.16	3.19
CS(=O)(=O)N(CC(=O)NC1=CC=CC=C1C(=O)NCC2=CC=CO2)C3=CC=C(C=C3)C	4.32	2.76395	2.76395	-0.3163	2.89	3.46	3.241	2.92272	3.17	2.58	2.84	1.68	2.98	2.83	3.5	2.76
CCOC(C=C1N(CC(N(C)C)=O)C(=O)C(S1)=CC2=C(F)C=CC=C2F)=O	3.17	2.82309	2.82309	1.0042	2.45	2.29	2.184	0.4486	2.15	2.73	0.69	2.14	2.48	1.64	3.39	2.46
C[C@@]12CC[C@@](C1(C)C)(C4=C2N=C3C=CC=CC3=N4)C(=O)NC5=CC=CC=C5C(F)(F)F	6.01	5.74368	5.74368	2.2509	3.33	4.92	4.821	5.6164	4.01	5.49	5.83	3.81	5.45	5.92	4.19	4.84
CC1=CC(=C(N1CC2=CC=C3C(=C2)OCO3)C)C(=O)CN5C(=O)[C@@H]4CC=CC[C@H]4C5=O	4.38	3.48213	3.48213	-0.159	3.33	4.41	2.091	3.01584	3.45	3.33	3.17	1.46	2.85	2.5	3.22	2.73
CC1=CC(=C(N1C=2C=C(ON=2)C)C)C(=O)COC(=O)C=CC3=CC=CC(=C3)OC	5.2	4.89189	4.89189	0.9621	3.11	3.79	3.846	3.83846	4.18	3.59	3.21	1.97	3.88	3.59	3.73	3.96
CC1=CC=CC(=C1)N2C(=NN=C2S[C@@H](C)C(=O)N)C3=CC=CC(=C3)S(=O)(=O)N(C)C	3.81	3.5036	3.5036	1.3586	2.56	1.93	3.831	2.45892	1.92	2.4	1.34	2.26	3.54	2.79	4.08	2.45
COC1=CC(=CC(=C1OC)OC)C=CC(=O)N[C@H]2CCCC3=C2C=CC=C3	4.27	4.49007	4.49007	-0.1135	3.33	3.85	3.762	3.9194	3.63	3.59	4.58	3.02	4.06	2.86	3.83	3.82
C[C@H]2CN(C(=NC1=CC=C(C=C1)Cl)S2)C(=O)C3=CSC4=C3CCCC4	5.53	5.9625	5.9625	1.7559	2.89	5.18	4.217	5.5455	6.35	5.6	5.46	5.85	5.97	4.7	5.52	5.69
S(=O)(=O)(N1CCCCC1)C2=CC=CC(=C2)C(=O)N4CC3=CC(=C(C=C3CC4)OC)OC	4.2	3.79398	3.79398	-1.3573	3.11	2.93	2.639	3.0769	3.26	2.84	3.91	2.73	3.41	2.12	2.6	2.85
COC1=CC=C(C=C1)N(CC(=O)N[C@@H]2CCS(=O)(=O)C2)S(=O)(=O)C3=CC=C(C(=C3)Cl)C	3.32	2.6573	2.6573	-0.2838	2.45	1.78	3.148	2.15562	2.17	1.87	1.78	1.8	2.95	3.19	0.22	2.51
CC1=NC(=C([C@H](C1C(=O)OC)C2=CC=CC(=C2)Cl)C(=O)OC)C	4.22	3.58432	3.58432	1.6219	2.67	5.39	1.888	3.1343	3.87	3.31	5.39	2.49	2.45	4.24	2.96	2.66
CC(C)[C@H](C(=O)NC(=O)N)SC1=NN=C(N1C)C(F)(F)F	2.12	1.39722	1.39722	1.5321	1.35	1.38	2.467	1.1455	0.52	1.78	0.18	1.44	1.9	0.87	1.89	1.66
CC(C)N(CC1=NN=C(O1)C2=CC=C(C=C2)Cl)C(=O)[C@@H]4COC3=CC=CC=C3O4	4.09	4.09834	4.09834	0.95	2.89	2.62	4.886	3.967	3.1	3.69	3.41	2.11	3.8	2.98	2.78	3.65
COC1=CC=C(C=C1)C(=O)CSC2=NN=C(O2)C3=CC=CC=C3	4.15	3.82435	3.82435	2.6622	2.67	2.67	4.655	3.7202	2.7	3.61	2.96	2.37	3.67	3.73	4.54	3.64
CC=1C=C(N2C(N=1)=NC(=N2)SCC(=O)NCCNC(=O)CSC=4N=C3N=C(C=C(N3N=4)C)C)C	0.82	2.93486	2.93486	-1.3476	2.12	0.9	0.36	0.91248	1.69	1.9	-4.96	1.72	-2.63	0.74	0.88	1.95
CN1C(=O)C(=C(N(C1=O)CC2=CC=CC=C2)N)C(=O)CN3CCSC4=C3C=CC=C4	4.71	2.88444	2.88444	0.7733	3	3.29	5.167	1.9725	4.23	2.07	0.61	1.77	2.57	2.08	2.78	2.99
COC2=C([N+]([O-])=O)C=C(C(OCC(NC1CCCCCCC1)=O)=O)C=C2	4.28	3.77064	3.77064	-2.0716	2.56	3.95	3.903	2.9893	3.78	3.37	3.95	2.52	3.61	4.07	3.62	3.81
C1=C4C(=CC2=C1C(=CO2)CC(=O)O[C@H]3CCCCC3=O)CCC4	4.43	4.29869	4.29869	-1.5027	3.11	4.82	3.105	3.5189	3.97	3.49	4.32	2.43	3.93	3.2	3.71	3.61
C1=CC=C2C(=C1)C(=NS2(=O)=O)NCCCC(=O)OCC3=CC(=CC4=C3OCOC4)[N+](=O)[O-]	3.52	2.74525	2.74525	-0.6205	2.34	1.62	2.459	2.0234	2.08	1.78	3.62	1.88	1.83	1.4	1.66	1.48
CCN(CC)S(=O)(=O)C1=CC=C2C(=C1)N(N=N2)OCC(=O)NC(C3=CC=CC=C3)C4=CC=CC=C4	4.49	3.99098	3.99098	1.1159	3.11	2.52	3.5	2.7962	3.89	3.21	2.35	3.59	4.47	3.64	4.54	3.94
CC(=CC(=O)OCC(=O)NC1=CC=C(C=C1)S(=O)(=O)N(C)C)C	2.26	1.76442	1.76442	0.2997	2.23	2.21	0.945	1.3848	2.08	0.97	1.51	1.62	2.05	1.97	2.71	1.61
CC1=C(C=CC=C1N2C=NN=N2)NC(=O)CC(C3=CC=CC=C3)C4=CC=CC=C4	3.2	4.8091	4.8091	2.2908	3.33	2.59	4.444	4.13142	3.94	3.58	3.67	4.49	4.11	3.79	4.22	4.11
CC1=C(C(=O)N(N1C)C2=CC=CC=C2)NC(=O)COC(=O)C3=CC=CN=C3SC	3.63	2.61194	2.61194	-0.0852	2.67	1.23	2.328	2.39682	1.31	1.75	2.58	1.52	1.95	1.61	1.93	0.83
CC1=CC=C(C=C1NC(=O)C2=CC=CO2)C(=O)N4C(=O)C3=CC=CC(=C3C4=O)N	3.55	1.80241	1.80241	-0.68	2.89	1.78	1.801	2.85892	0.1	2.34	2.41	1.33	2.23	2.64	1.6	2.81
CC(C)NC(=O)COC(=O)C1=CC=C(C=C1)S(=O)(=O)N2CCCCCC2	3.78	2.87275	2.87275	-2.1798	2.56	3.16	2.323	1.9327	2.64	1.92	2.61	2.04	2.69	2.61	2.9	2.27
CC(=O)N(C1=CC=CC=C1)C2=NC(=CS2)C=CC(=O)NC3=CC=C4C(=C3)OCO4	4.37	3.59885	3.59885	0.462	2.89	4.22	2.612	4.2083	1.97	3.44	3.93	1.88	3.18	3.63	3.63	3.31
CC(=O)NC1=CC=CC(=C1)C(=O)OCC(=O)C2=C(N(C(=O)N(C2=O)C)C)N	3.57	0.135143	0.135143	-1.4356	2.23	-0.01	2.116	-0.3357	1.05	-0.04	-2.37	0.24	-0.56	-0.49	0.54	0.12
COC1=CC=CC(=C1)C(=O)N2CCC[C@@H](C2)C3=CC=CC=C3	4.04	3.82274	3.94181	0.9669	3.22	3.8	3.728	3.715	3.58	3.76	4.27	3.37	3.5	3.41	3.56	3.59
O=C(CSC=3N(CC1=CC=CC=C1)C(C=2OC=CC=2)=NN=3)N4C(C)CCCC4C	4.49	4.88925	4.88925	0.0014	3.11	4.65	5.301	4.468	3.69	4.11	4.05	2.87	4.54	4.15	5.07	3.87
CC=1C=C(N2C(N=1)=NC(=N2)S[C@@H](C)C(=O)NCC(=O)NC3=CC=C(C(=C3F)F)F)C	2.18	3.45344	3.45344	-0.74	2.12	1.34	1.799	2.39394	2.15	2.96	-0.63	2.76	0.62	2.41	2.65	2.69
C=1C=C(OC=1)C(=O)N2CCN(CC2)C(=O)CN3C=C(C=C(C3=O)Cl)C(F)(F)F	2.27	1.83975	1.83975	-0.5603	2.12	0.19	1.963	2.0981	1.96	1.27	0.82	0.9	0.91	1.63	1.25	1.52
COC1=CC=CC(=C1)NC(=O)[C@@H](C2=CC=CC=C2)OC(=O)C3=COCCO3	3.81	2.64854	2.64854	-0.0022	2.89	1.54	2.775	2.8064	2.24	2.73	1.32	1.13	1.67	2.71	2.64	2.85
CCOC(=O)C1=CC=C(C=C1)CNC(=O)CSC3=NC2=C(C(=C(S2)C)C)C(=O)N3CC=C	4.83	5.04937	5.04937	3.4558	3	4.15	3.53	3.84604	4.27	3.46	3.23	3.84	4.33	4.02	4.2	4.3
C1=CC=C2C(=C1)C(=O)N(C(=N2)SCC(=O)NC3CCCCC3)C4=CC=C(C=C4)Cl	4.92	5.66262	5.66262	0.2682	3.11	5.07	5.351	4.5801	4.84	3.99	4.48	4.63	5.61	4.93	4.79	5.16
CC1=CC=CC(=C1NC(=O)CNC(=O)C2CCN(CC2)S(=O)(=O)C3=CC=CC(=C3Cl)Cl)C	3.41	4.53041	4.53041	0.438	2.78	2.33	3.25	3.76584	2.12	3.21	2.73	3.27	4.29	3.42	3.85	3.73
CC=1C(=C(NC=1C(=O)COC(=O)C2=CC=CC=C2NC(=O)C3=CC=CO3)C)C(=O)C	4.73	3.01802	3.01802	-1.4586	3	2.95	2.455	3.71914	2.9	3.1	2.71	0.87	3.09	3.12	4.85	3.54
C[C@H](C(=O)NCC(=O)NC1=CC=C(C(=C1F)F)F)SC2=NN=NN2C3=CC=C(C=C3)Cl	4.52	3.86048	3.86048	1.2619	2.01	1.16	3.571	2.9685	2.83	3	1.53	3.39	3.93	3.18	4.15	3.65
CC1=CC=C(O1)C=CC(=O)N2CCN(CC2)C3=CC=C(C=C3)C(=O)C	4.3	2.90479	2.90479	0.6204	3.11	2.81	2.585	3.15262	2.73	2.87	2.81	1.39	2.62	2.8	2.79	2.59
COC1=CC=C(C=C1)C(=O)C=CC=C(Cl)Cl	4.4	3.57549	3.57549	2.2548	2.34	3.73	3.431	3.7531	4.03	3.7	4.04	2.78	3.46	3.48	3.05	3.93
CCC(CC)NC(=O)C1=CC=C(C(=C1)S(=O)(=O)N2CCCC2)Cl	3.6	3.69177	3.69177	-1.5182	2.45	3.66	3.242	3.0429	3.43	2.71	3.66	2.87	3.57	3.2	3.3	3.32
CN1C(=NN=C1SCC(=O)NC2CCCCCC2)C3=CC=C(C=C3)Cl	4.21	5.0137	5.0137	-0.2691	2.67	4.57	5.984	4.0666	3.71	4.12	3.97	3.47	4.66	4.69	5.13	4.26
O=C(NCC2=CC=1OCOC=1C=C2)C(C)SC3=NC5=C(C(N3C4=CC=C(F)C=C4)=O)C=CC=C5	4.63	5.05286	5.05286	1.4188	3.22	3.16	4.554	4.0505	4.39	3.73	3.96	4.2	5.02	4.17	4.28	4.53
CCOC(=O)C1=C(NC(=O)C[C@@H]1C2=CC(=C(C=C2Br)OC)OC)C	3.93	3.33462	3.33462	0.4589	2.56	2.76	2.425	2.9069	3.02	3.07	3.28	2.04	2.38	2.71	3.69	2.34
CC1=CC=C(C=C1NC(=O)CC2=COC3=C2C=C4C(=C3)CCC4)C(=O)OC	4.78	4.92218	4.92218	0.4223	3.33	5.04	3.858	4.19772	4.56	4.04	5.6	3.42	4.35	4.12	5.02	4.15
CCN(CC)S(=O)(=O)C1=CC=C(C=C1)C=CC(=O)NC2CCCCC2	4.34	4.05237	4.05237	-1.2342	2.89	3.59	3.461	3.1792	3.87	3.24	3.59	2.72	3.69	3.74	3.7	3.32
C1=CC=C(C=C1)NC(=O)COC(=O)C2=CC=CC=C2F	3.18	2.58964	2.77345	1.1465	2.56	2.8	2.857	2.6212	2.41	3	2.8	3.12	2.74	2.69	2.95	2.78
CCCCNC1=CC=CC=C1C(=O)OCC(=O)N[C@@H]2CCS(=O)(=O)C2	4.09	1.67424	1.67424	-1.8406	2.45	2.11	2.49	1.3587	2.03	1.78	0.76	0.99	1.64	2.16	1.85	2.48
CC1=CC(=C(N1CCOC)C)C(=O)CSC2=NN=C4N2C3=CC=CC=C3N4	3.45	3.74309	3.74309	-0.229	2.67	3.98	3.148	3.25034	3.17	2.68	2.12	1.77	3.37	2.66	3.6	3.39
C1=CC=C(C(=C1)C(=O)OCC#N)SCC(=O)N2CCCC2	2.57	2.08012	2.08012	-0.296	2.45	1	1.748	2.08148	1.29	1.99	0.95	1.7	2.11	1.69	2.01	2.09
COC(=O)C1=CC=C(C(=C1)S(=O)(=O)N2CCCCC2)Br	3.66	2.98762	2.98762	-0.5524	2.12	3.68	2.708	2.4103	2.86	2.32	3.13	2.65	2.98	3.07	3.24	2.46
CCOC1=CC=C(C=C1OCC)NC(=O)CN(C)C(=O)C2=CC=C(O2)C	2.09	3.03982	3.03982	-0.5815	2.78	1.29	1.651	3.09612	2.41	2.83	3.14	1.18	2.3	2.42	3.02	2.76
CC1=CC=C(C=C1F)NC(=O)CSC2=NN=C(N2CC=C)C3=CC=CS3	4.48	4.50212	4.50212	2.4208	2.56	4.37	4.595	4.37092	3.96	3.68	3.78	3.32	4.52	4.26	5.29	3.76
C1=CC=C(C=C1)C2=CC=CC=C2NC(=O)CSC3=NN=C(N3N)C4=CC=C(C=C4)OC(F)F	4.85	5.29131	5.29131	2.7349	2.89	3.13	5.159	4.6581	3.77	4.27	3.1	3.94	4.88	5.04	4.64	5.14
C[C@@H](C1=CC=CC=C1)NC(=O)CSC3=C2C=NN(C2=NC=N3)C4=CC=CC=C4	4.73	4.12649	4.12649	1.0096	3	2.6	3.928	3.785	3.7	3.22	2.09	2.84	3.85	3.15	3.42	3.93
CCOC(=O)N1CCN(CC1)C(=O)C=CC2=CC=C(C(=C2)Cl)Cl	4.34	3.25962	3.25962	1.9866	2.45	3.19	3.111	3.3073	4.12	3.07	3.19	3.24	3.25	3.64	2.67	3.11
C[C@H]1C[C@@H](CN(C1)C(=O)CSC2=NN=C(N2C)C3=CC=CC=C3)C	3.68	3.79238	3.79238	1.493	2.78	3.57	4.565	3.0787	2.13	3.14	2.98	2.97	3.44	3.47	4.5	3.18
COC1=CC=CC(=C1)N3C(=O)C2=CC=CC=C2N=C3SCC5=CC(=O)N4C=CSC4=N5	3.56	4.20846	4.20846	1.5885	2.89	3.76	4.605	3.756	3.06	1.83	2.67	4.65	3.66	4.17	2.3	3.11
CCC1=CC=CC=C1NC2=NC(=NC(=N2)N)CSC3=NN=C(N3N)C4=CC=C(C=C4)OC(F)F	4.35	4.72488	4.72488	0.6485	2.34	4.06	3.698	3.6258	4.43	4.29	3.72	3.8	5.1	4.54	3.64	4.51
COC1=CC=C(C=C1S(=O)(=O)N2CCOCC2)C(=O)NC3=CC=CC(=C3)F	3.64	2.02664	2.02664	-0.5502	2.45	1.65	1.757	2.1075	1.97	1.64	1.95	1.73	2.12	2.11	2.47	1.6
CCCCN2C(=O)C1=CC=C(C=C1C2=O)C(=O)OCC(=O)N[C@H](C)C(C)C	3.62	2.94524	2.94524	-0.8087	2.89	3.61	3.13	2.4002	3.72	2.45	3.12	2.22	2.89	3.67	3.56	3.11
CCCCOC1=CC=C(C=C1OC)C(=O)OC2=CC=C3C(=C2)OCO3	4.77	4.44116	4.44116	-0.7356	2.89	4.23	4.193	3.822	5	4.08	4.74	2.74	4.33	4.78	5.28	4.34
CC1=CC=C(C=C1)CNC(=O)C2CCN(CC2)S(=O)(=O)C3=CC=C4C(=C3)OCCCO4	4.01	3.62675	3.62675	-1.113	3.11	3.6	2.673	2.87342	2.95	2.48	3.6	1.92	3.06	2.76	4.09	2.77
CCN(C1=CC=CC=C1)C(=O)[C@@H](C)OC(=O)C2=CC(=C(C(=C2)OC)OC)OC	3.4	3.50207	3.73469	0.1896	3	2.84	3.264	3.3108	3.25	3.19	4.79	2.35	3.42	3.53	3.61	3.54
N1(C(=NN=C1C2=CC=C(C=C2)F)SC(C(=O)N)C)C3=CC=CC=C3	3.38	3.73593	3.73593	2.0007	2.56	2.53	4.467	3.0393	2.37	2.39	1.94	2.89	3.64	3.03	4.31	3.04
C2=CC=C1C=C(C=CC1=C2)OCC(=O)N3CCN(CC3)S(=O)(=O)C4=CC=C5C(=C4)OCCO5	4.47	2.81644	2.81644	-0.6018	3.11	2.58	2.559	2.5229	4.36	2.44	2.58	1.51	3.08	2.84	4.19	3.01
CC1=CC=C(C=C1[N+](=O)[O-])C(=O)NCCC2=CC=C3C(=C2)OCCO3	3.28	3.41444	3.41444	1.5291	2.67	1.62	2.765	2.64692	3.48	2.85	3.59	2.42	3.11	2.78	2.91	3.06
C[C@H](C(=O)NC1=CC=C(C=C1)OC(F)(F)F)OC2=CC=CC=C2	4.77	3.8945	3.8945	2.6562	2.45	4.29	4.368	3.9912	4.17	3.93	4.91	2.87	5.16	4.13	4.12	4.38
CCOC1=CC=C(C=C1)N3C(=O)C=2C5=C(SC=2N=C3SCC(=O)NC4CC4)CCC5	4.64	5.28368	5.28368	0.4818	3	4.82	3.131	3.7053	4.2	3.52	3.2	3.72	4.62	3.57	3.75	4.32
COCCCNC(=O)C1=CC=CC=C1C(F)(F)F	2	2.67556	2.67556	1.1589	2.12	2.38	2.52	2.4717	1.4	2.29	2.38	2.66	1.91	2.23	2.06	1.29
C1=CC=C2C(=C1)C(=O)N(C(=N2)SCC#N)C3=CC=C(C=C3)OC(F)F	4.17	3.99522	3.99522	2.3827	2.45	3.14	3.851	3.60278	3.22	3.31	2.56	3.5	4.56	3.64	2.83	4.09
CC=1C(=C(ON=1)C)C(=O)O[C@@H](C)C(=O)NC2=CC=C3C(=C2)OCCO3	2.78	2.52666	2.52666	-1.0386	2.45	2.38	1.631	2.24664	1.84	2.41	2.71	0.65	1.55	1.3	2.35	2.04
CC(=O)C1=CC=C(C(=C1)COC(=O)C2=CC(=CC=C2Cl)Cl)OC	4.45	4.36215	4.36215	2.1254	2.67	4.59	4.704	4.5616	4.58	4.17	4.59	3.82	4.32	4.53	4.36	4.18
CC1=CC(=C(C(=C1)C)NC(=O)CSC2=NN=C(N2N)C3=CC=C(C=C3)OC(F)F)C	4.41	5.25416	5.25416	3.0619	2.56	2.45	4.108	3.91636	3.11	3.63	1.86	3.51	4.82	3.56	5.08	4.6
COC(=O)C1=CC=CC(=C1)NC(=O)CCN3C(=O)C2=CC=CC=C2C3=O	3.39	1.71269	1.71269	0.4377	2.78	2.5	1.966	2.098	3.01	1.65	2.02	2.03	1.6	2.75	3.11	1.56
C[C@H]1CCCC[C@@H]1NC(=O)COC3=C2C=CC=CC2=NC=N3	3.11	3.29109	3.29109	-1.1917	2.78	3.3	3.024	2.7035	3.33	2.85	2.81	2.33	3.36	2.97	3.41	3.44
C[C@@H]1CCCC[C@H]1NC(=O)COC(=O)C2=COCCO2	2.48	1.70012	1.70012	-2.2381	2.34	0.72	1.844	1.1127	1.48	1.77	0.72	0.4	0.68	1.54	1.42	1.87
CN(CC1=CC=CC=C1)S(=O)(=O)C2=CC=C(C=C2)NC(=O)CC3=CC=C(C=C3)F	5.14	4.17465	4.17465	1.4126	3.11	4.47	3.764	3.8276	4.26	3.3	3.55	4.06	4.07	3.8	4.38	3.44
CN(C1=CC=C(C=C1)OC(=O)C2=CC=CC=C2)C3=NS(=O)(=O)C4=C3C=CC=C4	4.26	4.28461	4.28461	0.9418	3	3.21	4.719	3.4911	3.79	3.7	5.2	3.7	3.7	3.85	2.68	3.63
CC=1C(=C(NC=1C(=O)COC(=O)C2=CC(=CC(=C2)[N+](=O)[O-])C(=O)OC)C)C(=O)C	3.82	2.67899	2.67899	-0.1618	2.45	1.98	2.183	2.56864	2.46	2.2	1.98	1.38	2.66	2.89	3.34	2.44
CC(C)N(C(C)C)C(=O)CSC1=NN=C(S1)NCC2=CC=CC=C2	4.09	4.57773	4.57773	2.2633	2.56	2.74	4.219	3.8877	3.32	3.8	2.56	2.6	3.75	3.33	3.94	4.15
C1=CC=C(C=C1)C=C3C(=O)NC2=CC(=CC=C2S3)C(=O)NC4CC4	4.32	3.66164	3.66164	0.2376	3	3.14	3.341	3.6641	4	3.55	1.96	2.54	2.77	2.76	2.18	3.37
COC1=CC=C(C=C1Cl)S(=O)(=O)N(CC(=O)NC2=CC=CC(=C2)[N+](=O)[O-])C3CCCCC3	5.48	4.58941	4.58941	-1.2669	2.56	4.85	4.105	4.2189	5.45	3.7	4.53	3.05	4.71	4.92	6.57	4.21
C1=CC=C(C=C1)CCN2C(=NN=C2SCC(=O)N3CCOCC3)C4=CC=CC=C4F	3.79	4.08668	4.08668	2.3154	3	3.39	4.736	3.2778	3	3.17	1.89	3.25	3.69	3.61	4.29	3.08
CCOC(=O)C1=CC=C(C=C1)NCC=2C(=C(NC=2C)C(=O)OCC)C	5.09	4.23524	4.23524	0.1261	2.89	4.06	3.418	3.59704	4.55	3.89	4.36	2.49	3.69	3.63	4.66	3.73
C2=NC(=C1C3=C(SC1=N2)CCCC3)NC4CCCC4	4.17	4.78604	4.78604	-1.829	2.67	5.32	2.831	3.9246	4.76	4.31	5.17	3.11	4.14	3.85	5.16	4.37
CCC[C@@H](C)NC(=O)COC2=C1C3=C(SC1=NC=N2)C[C@@H](CC3)C	4.55	4.73792	4.73792	-0.9489	2.78	4.7	3.331	3.4997	4.57	4.1	4.22	2.57	4.11	4	5.19	4.55
C1=CC(=CC=C1NC(=O)CSC3=C2C4=C(SC2=NC=N3)CCC4)F	4.69	4.56169	4.56169	0.7022	2.56	3.93	1.898	4.0499	4.04	3.79	3.42	3.14	4.04	3.64	4.52	4.09
CC1=CC(=CC=C1NC(=O)CSC2=NN=C(S2)N)Br	2.69	3.28918	3.28918	2.7952	1.79	1.42	2.728	2.92202	1.89	2.6	1.51	1.99	2.73	2.85	3.55	2.82
CC1=CC(=C(N1C2=CC=C(C=C2)C(=O)OC)C)C(=O)COC3=CC=CC(=C3)N4C=NN=N4	4.77	4.28139	4.28139	1.0508	3	2.68	4.045	3.11814	4.76	3.02	2.68	2.85	3.54	2.78	3.84	3.66
CC1=CC=C(C=C1)OCCC(=O)N2CCN(CC2)S(=O)(=O)C3=CC=CS3	2.98	2.62097	2.62097	0.7849	2.56	2.21	1.598	2.35852	3.55	1.65	2.21	1.91	2.7	2.81	2.88	2.32
CN([C@@H](C1=CC=C(C=C1)OC)C(=O)NC2=CC=C3C(=C2)OCCO3)C(=O)CC4=CNC5=C4C=CC=C5	3.76	3.88706	3.88706	-2.4822	3.66	4.07	3.303	4.3286	3.68	4.25	3.49	1.76	3.8	3.57	3.68	3.73
CN(C)S(=O)(=O)C1=CC=CC(=C1)C(=O)NCCC2=CC=C(C=C2Cl)Cl	4.48	3.88319	3.88319	1.6067	2.45	3.75	3.627	3.2162	3.94	3.31	3.52	3.76	3.9	3.51	3.61	3.56
CC2=CC1=CC=CC=C1C(=O)N2CC(=O)NCC(=O)N3CCN(CC3)C4=CC=CC(=C4)Cl	4.45	3.29123	3.29123	0.5496	3.22	1.71	3.873	2.42832	3.54	2.27	2.5	1.86	2.49	2.7	3.56	2.98
C1=CC(=CC(=C1)S(=O)(=O)N2CCCC2)C(=O)OCC3=C(C=CC=C3Cl)F	4.22	4.13686	4.13686	0.6785	2.56	4.85	4.045	3.6206	4.62	3.35	4.31	3.89	4.23	4.14	4.15	3.63
CN1C2=C(C(=O)N(C1=O)C)N(C(=N2)N3CCCCCC3)CC(=O)C4=CC=C(C=C4)OC	4.42	2.97198	2.97198	-1.871	2.89	3.67	4.871	1.7056	3.17	2.61	3.72	1.92	3.43	3.1	2.98	2.71
COC1=CC(=CC=C1OC(=O)C=CC2=CC=CC(=C2)F)C#N	4.46	3.63235	3.63235	1.6847	2.78	3.4	3.327	3.32478	3.76	3.74	3.4	3.12	3.8	3.12	3.42	3.55
CN2[C@H]([C@@H](C1=CC(=C(C=C1C2=O)OC)OC)C(=O)NC3=CC=C(C=C3F)F)C4=CC=C(C(=C4)OC)OC	3.66	4.16108	4.16108	-0.3606	3.33	2.12	3.46	4.5484	3.3	3.86	3.96	2.43	3.75	2.6	4.01	3.58
COC1=CC=C(C=C1OC)NC(=O)C3=C(C=2C(=C(SC=2S3)C(=O)NC4=CC=C(C(=C4)OC)OC)N)N	4.88	3.19051	3.19051	-2.2395	2.78	2.28	2.235	4.6662	3.16	3.23	3.31	-0.31	2.83	3.04	5.51	4.92
CC1=C([C@H](C2=C(N1)C[C@H](CC2=O)C3=CC=CS3)C4=CC=C(C(=C4)OC)OC)C(=O)OCCOC(C)C	4.45	4.98882	4.98882	-0.1376	3.66	4.47	3.43	5.0951	3.81	4.81	4.7	2.4	3.56	4.64	3.3	4.14
CC5=CC=4C(=O)C(C1C3=C(NC(C)=C1C(OCCOC)=O)CC(C2=CC(OC)=CC=C2)CC3=O)=COC=4C=C5	5.23	4.91604	4.91604	0.3934	3.99	4.07	4.862	4.66122	3.61	3.66	4.19	1.74	3.11	4.62	2.66	3.65
CCSCCOC(=O)C1=C(NC3=C([C@@H]1C2=CC=C(C=C2)C(=O)OC)C(=O)C[C@H](C3)C4=CC=CS4)C	5.24	5.05004	5.05004	1.7204	3.55	5.1	4.505	5.1926	4.72	4.51	4.81	3.43	3.81	5.53	4.36	4.41
CCC1=C(C(=NC2=C1C(=O)CC(C2)(C)C)SCC(=O)N4CCC3=CC(=C(C=C3C4)OC)OC)C#N	4.89	5.30715	5.30715	1.3325	3.55	4.39	3.506	4.36498	4.14	4.09	4.18	2.06	4.67	3.93	5.33	4.18
CN(C)S(=O)(=O)C1=CC=C(C=C1)C(=O)OC2CCCCC2	4.27	3.08342	3.08342	-1.5524	2.45	3.7	2.874	2.4264	3.34	2.94	3.15	2.51	3.17	3.33	3.84	2.73
CC(=O)NC1=CC=C(C=C1)N=CC=3C(=O)C2=CC=CC=C2OC=3[O-]	3.64	2.18575	2.18575	-0.3188	2.78	1.17	3.299	2.5756	-2.16	2.29	1.7	1.34	1.69	-0.65	1.87	2.73
COC1=CC=C(C=C1)[C@@H]3[C@@H](C2=CC=CC=C2C(=O)N3CC4=CC=C(C=C4)F)C(=O)N5CCCCCC5	5.01	5.84557	5.84557	0.2571	4.1	5.25	5.33	5.7178	5.91	4.85	5.49	4.27	5.18	4.65	5.04	4.88
CC1=CC=CC(=C1)NC(=O)C[C@H]3C(=O)N(C(=NC2=C(C=CC=C2C)C)S3)C	4.75	4.68243	4.68243	3.1065	3.11	2.96	2.748	4.20196	4.02	3.6	2.55	4.46	4.67	3.94	4.18	4.03
CCOC1=CC=CC=C1OCC(=O)NC3=CC=C2C=CC=CC2=C3	4.73	4.04988	4.3035	1.2187	3.22	4.06	4.011	4.256	4.12	4.17	4.09	3.29	3.9	3.97	4.31	4.38
CCOC1=CC=C(C=C1)NC(=O)CSC3=NC=2C=CSC=2C(=O)N3C4=CC=CC=C4	4.33	4.72412	4.72412	1.4489	3	4.34	4.314	4.5767	4.46	3.87	3.76	3.76	4.95	4.24	4.49	4.63
OCC#CC(C1=CC=C(F)C=C1)(O)C2=CC=C(F)C=C2	3.61	3.14991	3.14991	1.6317	2.78	2.77	2.984	2.1964	2.29	2.65	3.31	3.72	3.16	2.6	2.98	2.3
CCN=C4N(C(=O)C(=CC1=CN(C2=C1C=CC=C2)CC(=O)NC3=CC=CC(=C3)C)S4)CC	5.8	5.10353	5.10353	2.1029	3.44	5.4	4.217	4.90052	5.29	4.98	4.27	4.06	4.94	5.21	3.99	4.67
C1=CC=C2C(=C1)N=C(N2C[C@@H](CO)O)SCCSC4=NC3=CC=CC=C3N4C[C@@H](CO)O	3.29	2.64108	2.64108	0.412	2.78	1.87	1.644	1.9768	2.67	2.13	0.68	0.73	2.99	1.96	2.95	1.6
CCOC(=O)C1=CC=C(C=C1)C#N	1.87	2.05058	1.85236	1.3085	2.23	1.87	2.104	1.73498	2.07	1.99	1.87	1.73	1.91	2.24	2.38	2.26
C=CCN1C(=O)C3=C(N=C1SCC2=CC=CC=C2)C=CC=C3	5.11	4.41154	4.41154	3.2084	3	4.44	4.458	3.8748	4.16	3.48	3.52	4.83	4.44	4.21	4.11	3.96
