# Supplementary material for: JPlogP: an improved logP predictor trained using predicted data
Source: J Cheminform. 2018 Dec 14;10:61. doi: 10.1186/s13321-018-0316-5 (PMC6755606; doi:10.1186/s13321-018-0316-5)
Supplement: Supplementary file 4 — Additional file 4. Source code for the CDK implementation of JPlogP. [file 13321_2018_316_MOESM4_ESM.zip]

Archive with 15 entries (9 files):
- CDK_Source/
- CDK_Source/README.txt
- CDK_Source/src/
- CDK_Source/src/descriptor/
- CDK_Source/src/descriptor/FingerprintCountDataset.java
- CDK_Source/src/descriptor/JPlogPDescriptor.java
- CDK_Source/src/script_examples/
- CDK_Source/src/script_examples/AtomTypeCounter.java
- CDK_Source/src/script_examples/RunningModel.java
- CDK_Source/src/script_examples/TrainingModel.java
- CDK_Source/test/
- CDK_Source/test/descriptor/
- CDK_Source/test/descriptor/AtomTyperTests.java
- CDK_Source/test/descriptor/FingerprintCountDatasetTest.java
- CDK_Source/test/descriptor/JPlogPDescriptorTest.java
