# Supplementary material for: JPlogP: an improved logP predictor trained using predicted data
Source: J Cheminform. 2018 Dec 14;10:61. doi: 10.1186/s13321-018-0316-5 (PMC6755606; doi:10.1186/s13321-018-0316-5)
Supplement: Supplementary file 4 — Additional file 4. Source code for the CDK implementation of JPlogP. [file 13321_2018_316_MOESM4_ESM.zip › CDK_Source/README.txt]

This contains the source code required to build a model, as well as run a prediction for JPlogP. It required a dependency for the latest versions of both CDK and JAMA. The model is copied manually from the console output and turned into the required map using some simple text replacement strings to generate the required java code.

Details of the source files:

descriptor.FingerprintCountDataset.java  -  This is the class that is able to perform the required maths to solve the model. It uses the JPlogPDescriptor class to generate Holograms for each compound. Then these compounds are added to the dataset in an iterative manner and then the method is called to solve, which uses the QRDecomposition method from JAMA. 

descriptor.JPlogPDescriptor.java  -  This is the CDK descriptor class that runs a prediction. It takes in an IAtomContainer and then will clone and aromatise and add explicit hydrogens. Then it iterates atom by atom and finds the required coefficient in the model and adds it to the logP. If it finds an unknown atomtype it will result in an out of domain prediction.

script_examples.AtomTypeCounter.java  -  This is a simple script for outputting to the console the total sum of each atomtype present in the provided dataset.

script_examples.TrainingModel.java  -  This is the script to gather and solve a model from a dataset. The dataset must be a sdf and it must contain a field of LogP. It will iterate over each compound add it's hologram to the FingerprintCountDataset as well as keep track of the compounds LogP. It then solves the model and outputs the model to the console, for manual manipulation into the required java code in the model constructor.

script_examples.RunningModel.java  -  This is a script for running the model on a sdf and outputting the results to the console. It iterates over each compound in the sdf and will output the index of each compound followed by the double calculated by the model. This text can be saved as a tsv for further manupulation in other programs.
