# Supplementary material for: JPlogP: an improved logP predictor trained using predicted data
Source: J Cheminform. 2018 Dec 14;10:61. doi: 10.1186/s13321-018-0316-5 (PMC6755606; doi:10.1186/s13321-018-0316-5)
Supplement: Supplementary file 4 — Additional file 4. Source code for the CDK implementation of JPlogP. [file 13321_2018_316_MOESM4_ESM.zip › CDK_Source/src/descriptor/FingerprintCountDataset.java]

package descriptor;

import java.util.ArrayList;
import java.util.HashMap;
import java.util.List;
import java.util.Map;

import Jama.Matrix;
import Jama.QRDecomposition;

/**
 * A datastructure useful for building a matrix for linear regression. You add
 * an example with teh add method which then takes the Map (Fingerprint) and
 * determines if there are any new keys present. If there are then it will add
 * the keys to the key Index and backfill the old data with zero. Then it will
 * add a new row to the table keeping the entries according to the key index.
 * This is then easily converted into a Matrix (JAMA type) or also there is a
 * solve method which will solve the linear regression problem with the supplied
 * right hand side and return the least squares solution for the regression.
 * 
 * @author Jeffrey
 *
 */
public class FingerprintCountDataset {
	private List<Integer> indexSet = null;
	private List<ArrayList<Double>> listOfLists = null;
	private int numMembers = 0;

	public FingerprintCountDataset() {
		indexSet = new ArrayList<>();
		listOfLists = new ArrayList<ArrayList<Double>>();
	}

	private void checkIndices(Map<Integer, Integer> fingerprint) {
		for (Integer index : fingerprint.keySet()) {
			if (!indexSet.contains(index)) {
				indexSet.add(index);
				zerofill();
			}
		}
	}

	/**
	 * Will convert all 0 in the dataset to instead have the value of the
	 * increment given This has the effect of resulting in a better solution to
	 * the linear regression.
	 * 
	 * @param increment
	 */
	public void zerotosmallIncrement(double increment) {
		for (int i = 0; i < listOfLists.size(); i++) {
			for (int j = 0; j < listOfLists.get(i).size(); j++) {
				double element = listOfLists.get(i).get(j);
				if (element == 0) {
					listOfLists.get(i).set(j, increment);
				}
			}
		}
	}

	/**
	 * Will add the small increment to every position in the dataset, this has
	 * the effect of resulting in a better solution to the linear regression.
	 * 
	 * @param increment
	 */
	public void addSmallIncrement(double increment) {
		for (int i = 0; i < listOfLists.size(); i++) {
			for (int j = 0; j < listOfLists.get(i).size(); j++) {
				double element = listOfLists.get(i).get(j) + increment;
				listOfLists.get(i).set(j, element);
			}
		}
	}

	/**
	 * add in zeroes for use if a new index is added to the VectorCollection
	 */
	private void zerofill() {
		for (ArrayList<Double> l : listOfLists) {
			l.add(0.0);
		}
	}

	/**
	 * Add the fingerprint to the growing collection. It will check for new
	 * index values and add them if necessary. If a new index is found then it
	 * will also backfill the growing 2d structure with 0 where appropriate.
	 * 
	 * @param fingerprint
	 *            which extends IVector<Integer>
	 */
	public void add(Map<Integer, Integer> fingerprint) {
		numMembers++;
		this.checkIndices(fingerprint);
		ArrayList<Double> toadd = new ArrayList<Double>();
		for (int index : indexSet) {
			if (fingerprint.get(index) != null) {
				toadd.add((double) fingerprint.get(index));
			} else
				toadd.add(0.0);
		}
		listOfLists.add(toadd);
	}

	/**
	 * 
	 * @return the entire dataset as a double[][] for use in matrix maths
	 */
	private double[][] calcArray() {
		int n = listOfLists.size();
		int m = indexSet.size();
		double[][] array = new double[n][m];
		for (int i = 0; i < n; i++) {
			for (int j = 0; j < m; j++) {
				array[i][j] = listOfLists.get(i).get(j);
			}
		}
		return array;
	}

	/**
	 * turns the DataStructure into a 2d array for use in turning into a Matrix
	 * (the jama.Matrix class takes 2d arrays)
	 * 
	 * @return the 2d array as a double[][]
	 */
	public double[][] getArray() {
		return calcArray();
	}

	/**
	 * For a given index determines the number of times that fragment is
	 * observed across the entire VectorCollection
	 * 
	 * @param index
	 *            to determine the occurance count
	 * @return the count as an int
	 */
	public int sumOccurrance(int index) {
		int count = 0;
		for (int i = 0; i < listOfLists.size(); i++) {
			count += listOfLists.get(i).get(index);
		}

		return count;
	}

	/**
	 * Trims the VectorCollection to reduce the total number of indices to those
	 * that only occur the given integer number of times.
	 * 
	 * @param min
	 *            the minimum support (comparison uses > and not >=)
	 */
	public void trim(int min) {
		ArrayList<Integer> growingindex = new ArrayList<>();
		ArrayList<ArrayList<Double>> growingdata = new ArrayList<>();
		int entries = listOfLists.size();
		for (int j = 0; j < entries; j++) {
			growingdata.add(new ArrayList<Double>());
		}
		for (int i = 0; i < indexSet.size(); i++) {
			if (this.sumOccurrance(i) > min) {
				growingindex.add(indexSet.get(i));
				for (int j = 0; j < entries; j++) {
					growingdata.get(j).add(listOfLists.get(j).get(i));
				}
			}
		}
		indexSet = growingindex;
		listOfLists = growingdata;
	}

	/**
	 * 
	 * @return the JAMA matrix of the dataset
	 */
	public Matrix getJamaMatrix() {
		return new Matrix(calcArray());
	}

	private double mean(double[] y) {
		long sum = 0;
		for (int i = 0; i < y.length; i++) {
			sum += y[i];
		}
		return (1.0 * sum) / y.length;
	}

	// additional methods for the solve
	public Map<Integer, Double> solve(Double[] rhs, int trim) {
		double[] conversion = new double[rhs.length];
		for (int i = 0; i < rhs.length; i++) {
			conversion[i] = ((double) rhs[i]);
		}

		return solve(conversion, trim);
	}

	public Map<Integer, Double> solve(List<Double> rhs, int trim) {
		int size = rhs.size();
		double[] conversion = new double[size];
		for (int i = 0; i < size; i++) {
			conversion[i] = (double) rhs.get(i);
		}

		return solve(conversion, trim);
	}

	/**
	 * solves the matrix using QRDecomposition for the given right hand side
	 * (rhs) at the given trim level
	 * 
	 * @param rhs
	 * @param trim
	 * @return the Map of the solution
	 */
	public Map<Integer, Double> solve(double[] rhs, int trim) {
		Map<Integer, Double> model = new HashMap<>();
		int N = rhs.length;
		trim(trim);
		Matrix lhs = getJamaMatrix();
		QRDecomposition solver = new QRDecomposition(lhs);
		Matrix Y = new Matrix(rhs, N);
		Matrix solution = solver.solve(Y);
		double sst = getSST(mean(rhs), rhs);
		Matrix residuals = lhs.times(solution).minus(Y);
		double sse = residuals.norm2() * residuals.norm2();
		double Rsquared = 1.0 - sse / sst;
		// System.out.println("Solved with R2 of "+Rsquared);
		for (int c = 0; c < solution.getRowDimension(); c++) {
			model.put(indexSet.get(c), solution.get(c, 0));
		}
		return model;
	}

	private double getSST(double mean, double[] rhs) {
		double sst = 0.0;
		for (int i = 0; i < rhs.length; i++) {
			double dev = rhs[i] - mean;
			sst += dev * dev;
		}
		return sst;
	}

	/**
	 * gives the Indices as a List
	 * 
	 * @return an ArrayList<Long> as a List<Long> containing the indices in the
	 *         same order as the dataset
	 */
	public List<Integer> getIndices() {
		return indexSet;
	}

	/**
	 * 
	 * @return the raw data as it is stored in the VectorCollection
	 */
	public List<ArrayList<Double>> getFingerprintList() {
		return listOfLists;
	}

	/**
	 * 
	 * @return the number of entries in the collection
	 */
	public int entries() {
		return numMembers;
	}

	public String toString() {
		return ("Contains " + indexSet.size() + " Indices for " + listOfLists.size() + " Datapoints");
	}

}
