# Supplementary material for: JPlogP: an improved logP predictor trained using predicted data
Source: J Cheminform. 2018 Dec 14;10:61. doi: 10.1186/s13321-018-0316-5 (PMC6755606; doi:10.1186/s13321-018-0316-5)
Supplement: Supplementary file 4 — Additional file 4. Source code for the CDK implementation of JPlogP. [file 13321_2018_316_MOESM4_ESM.zip › CDK_Source/src/descriptor/JPlogPDescriptor.java]

package descriptor;

import java.util.HashMap;
import java.util.Map;

import org.openscience.cdk.aromaticity.Aromaticity;
import org.openscience.cdk.exception.CDKException;
import org.openscience.cdk.interfaces.IAtom;
import org.openscience.cdk.interfaces.IAtomContainer;
import org.openscience.cdk.interfaces.IBond;
import org.openscience.cdk.qsar.AbstractMolecularDescriptor;
import org.openscience.cdk.qsar.DescriptorSpecification;
import org.openscience.cdk.qsar.DescriptorValue;
import org.openscience.cdk.qsar.IMolecularDescriptor;
import org.openscience.cdk.qsar.result.DoubleResult;
import org.openscience.cdk.qsar.result.IDescriptorResult;
import org.openscience.cdk.tools.CDKHydrogenAdder;
import org.openscience.cdk.tools.manipulator.AtomContainerManipulator;

/**
 * A logP model donated by Lhasa Limited. It is based on an atom contribution
 * model. See <*****Reference*****>
 * 
 * @author Jeffrey Plante
 *
 */
public class JPlogPDescriptor extends AbstractMolecularDescriptor implements IMolecularDescriptor {

	private static final String[] NAMES = { "JPLogP" };
	private boolean addImplicitH = true;
	private Map<Integer, Double> coeffs = null;

	/**
	 * Default constructor which will setup the required coefficients to enable
	 * a prediction
	 */
	public JPlogPDescriptor() {
		CDKcoeffs();
	}

	@Override
	public DescriptorSpecification getSpecification() {
		return new DescriptorSpecification("JPlogP developed at Lhasa Limited www.lhasalimited.org",
				this.getClass().getName(), "Jeffrey Plante - Lhasa Limited");
	}

	@Override
	public String[] getParameterNames() {
		String[] params = new String[1];
		params[0] = "addImplicitH";
		return params;
	}

	@Override
	public Object getParameterType(String name) {
		if ("addImplicitH".equals(name))
			return true;
		return null;
	}

	@Override
	public void setParameters(Object[] params) throws CDKException {
		if (params.length != 1) {
			throw new CDKException("JPLogPDescriptor expects one parameter");
		}
		if (!(params[0] instanceof Boolean)) {
			throw new CDKException("The parameter must be of type Boolean");
		}
		addImplicitH = (Boolean) params[0];
	}

	@Override
	public Object[] getParameters() {
		Object[] params = new Object[1];
		params[0] = addImplicitH;
		return params;
	}

	@Override
	public String[] getDescriptorNames() {
		return NAMES;
	}

	@Override
	public IDescriptorResult getDescriptorResultType() {
		return new DoubleResult(0.0);
	}

	private DescriptorValue getDummyDescriptorValue(Exception e) {
		return new DescriptorValue(getSpecification(), getParameterNames(), getParameters(),
				new DoubleResult(Double.NaN), getDescriptorNames(), e);
	}

	@Override
	public DescriptorValue calculate(IAtomContainer container) {
		double logP = 0.0;
		boolean inDomain = true;
		IAtomContainer struct;
		try {
			struct = (IAtomContainer) container.clone();
			AtomContainerManipulator.percieveAtomTypesAndConfigureUnsetProperties(struct);
			CDKHydrogenAdder hAdder = CDKHydrogenAdder.getInstance(struct.getBuilder());
			hAdder.addImplicitHydrogens(struct);
			AtomContainerManipulator.convertImplicitToExplicitHydrogens(struct);
			Aromaticity.cdkLegacy().apply(struct);
		} catch (CloneNotSupportedException e) {
			return getDummyDescriptorValue(e);
		} catch (CDKException e) {
			return getDummyDescriptorValue(e);
		}

		for (IAtom atom : struct.atoms()) {
			Integer atomtype = getAtomTypeCode(atom);
			Double increment = 0.0;
			try {
				increment = coeffs.get(atomtype);
			} catch (NullPointerException e) {
				inDomain = false;
			}
			if (inDomain && (increment != null)) {
				logP += increment;
			} else {
				System.out.println(atomtype + " not found");
				return new DescriptorValue(getSpecification(), getParameterNames(), getParameters(),
						new DoubleResult(Double.NaN), getDescriptorNames());
			}
		}
		return new DescriptorValue(getSpecification(), getParameterNames(), getParameters(), new DoubleResult(logP),
				getDescriptorNames());
	}

	/**
	 * Used in Training the model
	 * 
	 * @param struct
	 * @return
	 */
	public Map<Integer, Integer> getMappedHologram(IAtomContainer struct) {
		Map<Integer, Integer> holo = new HashMap<>();
		for (int i = 0; i < struct.getAtomCount(); i++) {
			IAtom atom = struct.getAtom(i);
			Integer type = getAtomTypeCode(atom);
			if (holo.containsKey(type)) {
				int count = holo.get(type);
				count++;
				holo.put(type, count);
			} else {
				holo.put(type, 1);
			}
		}
		return holo;
	}

	/**
	 * Returns the AtomCode for the logP atomtype as previously developed at
	 * Lhasa
	 * 
	 * @param atom
	 *            the atom to type
	 * @return Integer of the type CAANSS c = charge+1 AA = Atomic Number N =
	 *         NonH Neighbour count SS = elemental subselection via bonding and
	 *         neighbour identification
	 */
	private Integer getAtomTypeCode(IAtom atom) {
		Integer returnMe = 0;
		String element = atom.getSymbol();

		// Setup initial parameters for assigning atomtype
		int nonHNeighbours = nonHNeighbours(atom);
		int charge = atom.getFormalCharge();
		int aNum = atom.getAtomicNumber();
		int toadd = 0;

		// Initialise the type integer with what we know so far
		returnMe += 100000 * (charge + 1);
		returnMe += aNum * 1000;
		returnMe += nonHNeighbours * 100;

		switch (element) {
		case "C":
			toadd = getCarbonSpecial(atom);
			break;

		case "N":
			toadd = getNitrogenSpecial(atom);
			break;

		case "O":
			toadd = getOxygenSpecial(atom);
			break;

		case "H":
			toadd = getHydrogenSpecial(atom);
			break;

		case "F":
			toadd = getFluorineSpecial(atom);
			break;

		default:
			toadd = getDefaultSpecial(atom);
			break;
		}
		returnMe += toadd;
		if (toadd != 99) {
			return returnMe;
		} else
			return null;
	}

	/**
	 * 
	 * @param atom
	 * @return the final 2 digits for the given atom
	 */
	protected int getHydrogenSpecial(IAtom atom) {
		int toadd = 0;
		int bondCount = atom.getBondCount();
		if (bondCount > 0) {
			IAtom neighbour = atom.bonds().iterator().next().getOther(atom);
			int numNeighbours = neighbour.getBondCount();
			if (neighbour.getSymbol().equals("C")) {
				if (carbonylConjugated(neighbour))
					toadd = 51;
				else {
					double formalOxState = getNumMoreElectronegativethanCarbon(neighbour);
					switch (numNeighbours) {
					case 4:
						if (formalOxState == 0.0)
							toadd = 46;
						else if (formalOxState == 1.0)
							toadd = 47;
						else if (formalOxState == 2.0)
							toadd = 48;
						else if (formalOxState == 3.0)
							toadd = 49;
						break;
					case 3:
						if (formalOxState == 0.0)
							toadd = 47;
						else if (formalOxState == 1.0)
							toadd = 48;
						else if (formalOxState >= 2.0)
							toadd = 49;
						break;
					case 2:
						if (formalOxState == 0.0)
							toadd = 48;
						else if (formalOxState >= 1.0)
							toadd = 49;
						break;
					case 1:
						toadd = 121;
						break;
					}
				}
			} else
				toadd = 50;
		}
		return toadd;
	}

	/**
	 * 
	 * @param atom
	 * @return the final 2 digits for the given atom
	 */
	protected int getDefaultSpecial(IAtom atom) {
		int toadd;
		int[] polarbondCounts = getPolarBondArray(atom);
		int singleBondPolar = polarbondCounts[0];
		int doubleBondPolar = polarbondCounts[2];
		int tripleBondPolar = polarbondCounts[3];
		int aromaticBondPolar = polarbondCounts[1];

		if (atom.isAromatic())
			toadd = 10;
		else
			toadd = singleBondPolar + doubleBondPolar + tripleBondPolar + aromaticBondPolar;
		return toadd;
	}

	/**
	 * 
	 * @param atom
	 * @return the final 2 digits for the given atom
	 */
	protected int getFluorineSpecial(IAtom atom) {
		int toadd;
		int numconn = atom.getBondCount();
		int neighbourconn = 0;
		if (numconn == 1) {
			IBond bond = atom.bonds().iterator().next();
			IAtom next = bond.getOther(atom);
			neighbourconn = next.getBondCount();
			double ox = getNumMoreElectronegativethanCarbon(next);
			if (next.getSymbol().matches("S"))
				toadd = 8; // F-S
			else if (next.getSymbol().matches("B"))
				toadd = 9; // F-B
			else if (!next.getSymbol().matches("C"))
				toadd = 1; // F-hetero
			else if (neighbourconn == 2)
				toadd = 2;
			else if (neighbourconn == 3)
				toadd = 3;
			else if (neighbourconn == 4 && ox <= 2)
				toadd = 5;
			else if (neighbourconn == 4 && ox > 2)
				toadd = 7;
			else
				toadd = 99;
		} else
			toadd = 99;
		return toadd;
	}

	/**
	 * 
	 * @param atom
	 * @return the final 2 digits for the given atom
	 */
	protected int getOxygenSpecial(IAtom atom) {
		int toadd;
		int numConnections = atom.getBondCount();
		switch (numConnections) {
		case 2:
			if (boundTo(atom, "N"))
				toadd = 1; // A-O-N
			else if (boundTo(atom, "S"))
				toadd = 2; // A-O-S
			else if (atom.isAromatic())
				toadd = 8; // A-=O-=A
			else
				toadd = 3; // A-O-A
			break;
		case 1:
			if (boundTo(atom, "N"))
				toadd = 4; // O=N
			else if (boundTo(atom, "S"))
				toadd = 5; // O=S
			else if (checkAlphaCarbonyl(atom, "O"))
				toadd = 6; // O=A-O
			else if (checkAlphaCarbonyl(atom, "N"))
				toadd = 9; // O=A-N
			else if (checkAlphaCarbonyl(atom, "S"))
				toadd = 10; // O=A-S
			else
				toadd = 7; // O=A
			break;
		default:
			toadd = 0;
		}
		return toadd;
	}

	/**
	 * 
	 * @param atom
	 * @return the final 2 digits for the given atom
	 */
	protected int getNitrogenSpecial(IAtom atom) {
		int toadd;
		int numConnections = atom.getBondCount();
		int[] polarbondCounts = getPolarBondArray(atom);
		int singleBondPolar = polarbondCounts[0];
		switch (numConnections) {
		case 4:
			toadd = 9; // A-N(-A)(-A)-A probably also positively charged
			break;
		case 3:
			if (nextToAromatic(atom))
				toadd = 1; // A-N(-A)-Aromatic Atom
			else if (carbonylConjugated(atom))
				toadd = 2; // N-A=Polar
			else if (doubleBondHetero(atom))
				toadd = 10; // A-(A-)N={ONS} probably also charged
			else if (singleBondPolar > 0)
				toadd = 3; // A-N(-A)-Polar
			else
				toadd = 4; // A-N(-A)-A
			break;
		case 2:
			if (atom.isAromatic())
				toadd = 5; // A-=N-=A
			else if (doubleBondHetero(atom))
				toadd = 6; // A-N=Polar
			else
				toadd = 7; // A-N=A
			break;
		case 1:
			toadd = 8; // N%A
			break;
		default:
			toadd = 0; // N????
		}
		return toadd;
	}

	/**
	 * 
	 * @param atom
	 * @return the final 2 digits for the given atom
	 */
	protected int getCarbonSpecial(IAtom atom) {
		int toadd;
		int numConnections = atom.getBondCount();
		int[] polarbondCounts = getPolarBondArray(atom);
		int singleBondPolar = polarbondCounts[0];
		int doubleBondPolar = polarbondCounts[2];
		int tripleBondPolar = polarbondCounts[3];
		int aromaticBondPolar = polarbondCounts[1];
		switch (numConnections) {
		case 4: // 4 connections
			toadd = 2; // sp3 C
			if (singleBondPolar > 0)
				toadd = 3; // sp3 carbon next to S,N,P,O
			break;
		case 3: // 3 connections
			if (atom.isAromatic()) {
				if (aromaticBondPolar >= 1 && singleBondPolar == 0)
					toadd = 11; // A-=C(-A)-=Polar
				else if (aromaticBondPolar == 0 && singleBondPolar == 1)
					toadd = 5; // A-=C(-Polar)-=A
				else if (aromaticBondPolar >= 1 && singleBondPolar == 1)
					toadd = 13; // A-=C-(Polar)-=Polar or P-=C(-P)-=P
				else
					toadd = 4; // A-=C(-A)-=A
			} else {
				if (doubleBondPolar == 1 && singleBondPolar == 0)
					toadd = 7; // A-C(=Polar)-A
				else if (singleBondPolar >= 1 && doubleBondPolar == 0)
					toadd = 8; // A-C(=A)-Polar
				else if (doubleBondPolar == 1 && singleBondPolar >= 1)
					toadd = 14; // A-C(=P)-P
				else
					toadd = 6; // A-C(=A)-A
			}
			break;
		case 2: // 2 connections
			if (tripleBondPolar == 1 && singleBondPolar == 0)
				toadd = 12; // A-C%Polar
			else if (tripleBondPolar == 0 && singleBondPolar == 1)
				toadd = 10; // Polar-C%A
			else if (tripleBondPolar == 1 && singleBondPolar == 1)
				toadd = 15; // p-C%P
			else
				toadd = 9; // A-C%A
			break;
		default:
			toadd = 0; // C???
			if (singleBondPolar > 0 || doubleBondPolar > 0 || aromaticBondPolar > 0 || tripleBondPolar > 0)
				toadd = 1; // C??Polar
		}
		return toadd;
	}

	/**
	 * Should be called from the carbonyl oxygen
	 * @param atom
	 * @param symbol
	 * @return true if there is an atom of sybmol alpha to the carbonyl
	 */
	protected boolean checkAlphaCarbonyl(IAtom atom, String symbol) {
		for (IBond bond : atom.bonds()) {
			IAtom next = bond.getOther(atom);
			for (IBond bond2 : next.bonds()) {
				IAtom next2 = bond2.getOther(next);
				if (next2.getSymbol().equals(symbol) && bond2.getOrder().numeric() == 1)
					return true;
			}
		}
		return false;
	}

	/**
	 * 
	 * @param atom
	 * @param symbol
	 * @return true if the atom has a bond to an atom of the given symbol
	 */
	protected boolean boundTo(IAtom atom, String symbol) {
		for (IBond bond : atom.bonds()) {
			IAtom next = bond.getOther(atom);
			if (next.getSymbol().equals(symbol))
				return true;
		}
		return false;
	}

	/**
	 * 
	 * @param atom
	 * @return bond order for electron withdrawing atoms from the given atom ie
	 *         =O = 2
	 */
	protected double getNumMoreElectronegativethanCarbon(IAtom atom) {
		double returnme = 0;
		for (IBond bond : atom.bonds()) {
			IAtom compare = bond.getOther(atom);
			double bondOrder = bond.getOrder().numeric();
			if (electronWithdrawing(compare))
				returnme += bondOrder;
		}
		return returnme;
	}

	/**
	 * 
	 * @param atom
	 * @return true if the atom is considered electron withdrawing relative to
	 *         carbon (N,O,S,F,Cl,Br,I)
	 */
	protected boolean electronWithdrawing(IAtom atom) {
		String symbol = atom.getSymbol();
		if (symbol.equals("N") || symbol.equals("O") || symbol.equals("S") || symbol.equals("F") || symbol.equals("Cl")
				|| symbol.equals("Br") || symbol.equals("I"))
			return true;
		else
			return false;
	}

	/**
	 * 
	 * @param atom
	 * @return number of heavy atoms bound to the atom
	 */
	protected int nonHNeighbours(IAtom atom) {
		int returnMe = 0;
		for (IBond bond : atom.bonds()) {
			IAtom neighbor = bond.getOther(atom);
			if (neighbor.getAtomicNumber() != 1)
				returnMe++;
		}
		return returnMe;
	}

	/**
	 * 
	 * @param atom
	 * @return in array of bond information to polar atoms array form is
	 *         [single, aromatic, double, triple]
	 */
	protected int[] getPolarBondArray(IAtom atom) {
		int[] array = new int[4];
		for (IBond bond : atom.bonds()) {
			IAtom neighbor = bond.getOther(atom);
			if (isPolar(neighbor)) {
				if (bond.isAromatic())
					array[1]++;
				else if (bond.getOrder().numeric() == 1)
					array[0]++;
				else if (bond.getOrder().numeric() == 2)
					array[2]++;
				else if (bond.getOrder().numeric() == 3)
					array[3]++;
			}
		}
		return array;
	}

	/**
	 * 
	 * @param atom
	 * @return true if atom is a "polar atom" (O,N,S,P)
	 */
	protected boolean isPolar(IAtom atom) {
		if (atom.getSymbol().matches("O") || atom.getSymbol().matches("S") || atom.getSymbol().matches("N")
				|| atom.getSymbol().matches("P")) {
			return true;
		} else
			return false;
	}

	/**
	 * 
	 * @param atom
	 * @return true if atom is doublebonded to a heteroatom (polar atom)
	 */
	protected boolean doubleBondHetero(IAtom atom) {
		for (IBond bond : atom.bonds()) {
			IAtom neighbour = bond.getOther(atom);
			if (!(bond.isAromatic()) && isPolar(neighbour) && bond.getOrder().numeric() == 2)
				return true;
		}
		return false;
	}

	/**
	 * 
	 * @param atom
	 * @return true if atom is singly bonded to a carbonyl
	 */
	protected boolean carbonylConjugated(IAtom atom) {
		for (IBond bond : atom.bonds()) {
			IAtom next = bond.getOther(atom);
			if (!(bond.isAromatic()) && bond.getOrder().numeric() == 1 && doubleBondHetero(next))
				return true;
		}
		return false;
	}

	/**
	 * 
	 * @param atom
	 * @return true if single bonded to an aromatic atom
	 */
	protected boolean nextToAromatic(IAtom atom) 
	{
		if(!atom.isAromatic())
		{
			for (IBond bond : atom.bonds()) {
				IAtom next = bond.getOther(atom);
				if (next.isAromatic() 
						&& bond.getOrder().numeric() == 1)
					return true;
			}
		}
		return false;
	}

	public Map<Integer, Double> getCoeffs() {
		return coeffs;
	}

	public void setCoeffs(Map<Integer, Double> coeffs) {
		this.coeffs = coeffs;
	}

	/**
	 * initialise the model with the required values. Could instead read from a
	 * serialised file, but this is simpler and the number of coefficients isn't
	 * too large. Quite simple to update as well when able to output the model
	 * to the screen with minor text manupilation with regex strings.
	 */
	private void CDKcoeffs()
	{
		coeffs = new HashMap<>();
		coeffs.put(115200, 0.3428999504964441);
		coeffs.put(134400, -0.6009339899021935);
		coeffs.put(207110, -0.2537868203838485);
		coeffs.put(134404, -1.175240011610751);
		coeffs.put(153100, 0.9269788584798107);
		coeffs.put(153101, 1.0143514773529836);
		coeffs.put(133402, -0.25834811742258956);
		coeffs.put(114200, 0.02852160272741147);
		coeffs.put(133403, -0.8194572348477968);
		coeffs.put(5401, 0.10394247591686294);
		coeffs.put(101147, 1.1304660454056645);
		coeffs.put(5402, 0.05199289233087018);
		coeffs.put(101146, 1.2682622213479229);
		coeffs.put(133401, -0.3667171872036366);
		coeffs.put(5403, 0.6787470799044643);
		coeffs.put(101149, 1.1949147655182892);
		coeffs.put(101148, 1.140089012601143);
		coeffs.put(101151, 1.124474664082366);
		coeffs.put(133404, -0.6914424692323852);
		coeffs.put(101150, -0.243037761960754);
		coeffs.put(107301, 0.17827258865107412);
		coeffs.put(107303, -0.018054804206490728);
		coeffs.put(107302, 0.174747113462705);
		coeffs.put(7207, -0.1900259417225229);
		coeffs.put(107304, 0.15377727288498777);
		coeffs.put(109101, 0.4139612626967727);
		coeffs.put(115501, -0.14127468400014018);
		coeffs.put(115500, 0.17611532140449737);
		coeffs.put(115503, 0.01466761555846904);
		coeffs.put(109103, 0.26645165703555906);
		coeffs.put(115502, -0.12059099254331078);
		coeffs.put(115505, -0.3426049607280402);
		coeffs.put(109105, 0.43024980310815464);
		coeffs.put(115504, -0.10220447776639764);
		coeffs.put(207409, -0.2390615198632319);
		coeffs.put(109107, 0.46498369443558685);
		coeffs.put(109109, 0.4802991193785544);
		coeffs.put(109108, 0.2432096581199898);
		coeffs.put(134202, -0.6346778955294479);
		coeffs.put(134200, -0.049120673015459124);
		coeffs.put(134201, 0.011636535054497877);
		coeffs.put(106303, -1.3926887806607753);
		coeffs.put(106302, -1.1712347846892444);
		coeffs.put(106305, 0.11166429492968204);
		coeffs.put(134210, 0.8723651043132042);
		coeffs.put(106304, 0.2093224791516782);
		coeffs.put(106307, -0.2713000174540411);
		coeffs.put(106306, 0.01721171808054029);
		coeffs.put(108101, -0.09302944637095042);
		coeffs.put(106308, 0.02622454278720872);
		coeffs.put(108103, 0.016350079235673567);
		coeffs.put(106311, 0.14287513828273285);
		coeffs.put(108102, 0.09827832065783548);
		coeffs.put(108105, -0.47007800462613053);
		coeffs.put(106313, 0.29015591756689035);
		coeffs.put(108104, 0.015437937018121088);
		coeffs.put(108107, 0.03827614806405689);
		coeffs.put(108106, 0.19321034882780294);
		coeffs.put(106314, -0.3943404186929503);
		coeffs.put(108109, -0.10401802166752877);
		coeffs.put(116301, -0.05382098343764403);
		coeffs.put(116300, 0.7387521460456399);
		coeffs.put(116303, -0.16756182500979416);
		coeffs.put(116302, -0.13139795079560512);
		coeffs.put(108110, 0.09217290650820302);
		coeffs.put(5201, 0.23346448860951585);
		coeffs.put(5202, 0.2039139119266068);
		coeffs.put(133200, -0.30769228187947917);
		coeffs.put(208208, 0.7096167841949101);
		coeffs.put(133201, -0.4991951722354514);
		coeffs.put(105301, -0.16207989873206854);
		coeffs.put(105300, -0.17440788934127419);
		coeffs.put(105303, -0.14262227829859978);
		coeffs.put(105302, -0.1772536453086892);
		coeffs.put(107101, 0.06472635260371458);
		coeffs.put(107103, -0.25579034271921075);
		coeffs.put(107102, 0.07815605927333318);
		coeffs.put(107104, -0.3248358665028741);
		coeffs.put(107107, 0.40442424583948916);
		coeffs.put(107106, 0.396893949325775);
		coeffs.put(207207, -0.07223876787467944);
		coeffs.put(115301, -0.02360338462248146);
		coeffs.put(107108, 0.11602222985765208);
		coeffs.put(207206, -0.24327541812800021);
		coeffs.put(115300, 0.08742831050292114);
		coeffs.put(115303, -0.23502791004771306);
		coeffs.put(115302, -0.10635975733575764);
		coeffs.put(117101, 0.7375898512161616);
		coeffs.put(117100, 0.711562233142568);
		coeffs.put(153200, 0.7953592172870871);
		coeffs.put(106103, -3.373528417699127);
		coeffs.put(106102, -3.222960398502975);
		coeffs.put(116600, 1.2414649166226785);
		coeffs.put(106107, -2.1610769299516286);
		coeffs.put(106106, -1.794277022889798);
		coeffs.put(114301, -0.13076494426939203);
		coeffs.put(106109, -0.7983974980016113);
		coeffs.put(114300, -0.2992443066268472);
		coeffs.put(114302, -0.3024419065452111);
		coeffs.put(106112, -1.1706517781448094);
		coeffs.put(116101, 1.25794766342382);
		coeffs.put(116100, 0.7033847677524618);
		coeffs.put(216210, 0.7111335744036255);
		coeffs.put(134302, -0.3781625467763615);
		coeffs.put(134303, -0.363065393849358);
		coeffs.put(134300, -0.46600673735969483);
		coeffs.put(134301, -0.38176583952591553);
		coeffs.put(106403, -0.6031848047124038);
		coeffs.put(106402, -0.19127514916328328);
		coeffs.put(8104, -0.24231144996862355);
		coeffs.put(108201, 0.03078259547644759);
		coeffs.put(8105, -0.42080392882157724);
		coeffs.put(108203, 0.16517108509661693);
		coeffs.put(8106, -0.29674843353741903);
		coeffs.put(108202, 0.12117897946674977);
		coeffs.put(116401, 0.7441487272627919);
		coeffs.put(108208, 0.06651412646122902);
		coeffs.put(116403, 0.3031855131038271);
		coeffs.put(116402, 0.543649606560247);
		coeffs.put(133302, -0.7027480278305203);
		coeffs.put(114100, 0.3786112153751248);
		coeffs.put(133303, -0.431414306011833);
		coeffs.put(116404, 0.02729394485921511);
		coeffs.put(133300, -0.20426419244061747);
		coeffs.put(133301, 0.2550357745554604);
		coeffs.put(135100, 0.8603178696688789);
		coeffs.put(135101, 0.7236559576494113);
		coeffs.put(107201, 0.260897789525647);
		coeffs.put(107203, 0.2070230861251806);
		coeffs.put(107202, 0.16622067949480449);
		coeffs.put(107205, -0.2544031618211347);
		coeffs.put(7108, 0.2615348564811823);
		coeffs.put(207303, -0.4723141310610628);
		coeffs.put(107204, 0.13376742355228766);
		coeffs.put(207302, 0.24697598201746412);
		coeffs.put(107207, 0.316655927726688);
		coeffs.put(207301, 0.36095025588716984);
		coeffs.put(107206, 0.3112912468366892);
		coeffs.put(115401, -0.33411394854894955);
		coeffs.put(115400, -0.10319130468863787);
		coeffs.put(115403, -0.7380151037685063);
		coeffs.put(207304, -0.07460535077700184);
		coeffs.put(115402, -0.38147795848833443);
		coeffs.put(115404, -0.8125502294660335);
		coeffs.put(207310, 0.3572618921544123);
		coeffs.put(153302, 0.6010094256860743);
		coeffs.put(134100, -0.13465231260837543);
		coeffs.put(134101, 0.11087519417725553);
		coeffs.put(153301, 0.5747227306225426);
		coeffs.put(106203, -2.393849677660491);
		coeffs.put(106202, -2.0873117350423795);
		coeffs.put(106204, -0.8226943130543642);
		coeffs.put(106207, -1.4051640234159233);
		coeffs.put(106206, -0.8797695620379107);
		coeffs.put(106209, 0.1943653458623092);
		coeffs.put(114401, -0.16364741554376241);
		coeffs.put(106208, -1.0638733077308757);
		coeffs.put(114400, -0.11449728057513861);
		coeffs.put(106211, -1.0460240915898267);
		coeffs.put(114403, -0.15482665868271833);
		coeffs.put(114402, -0.10981861418848725);
		coeffs.put(106210, 0.16195495590632014);
		coeffs.put(106212, -0.25091180447462924);
		coeffs.put(114404, -0.13028646729956206);
		coeffs.put(106215, -0.14549848501097237);
		coeffs.put(106214, -1.4797542026181651);
		coeffs.put(116201, 0.6388354010094074);
		coeffs.put(116200, 0.7924621516585404);
		coeffs.put(116202, 0.533270577934211);
		coeffs.put(216301, 0.16747913472407247);
		coeffs.put(216300, 0.8099240433489436);
		coeffs.put(105201, 0.07571701124699833);
		coeffs.put(105202, -0.06906898812339575);
		coeffs.put(116210, 0.5793769304831321);
		coeffs.put(216310, 0.16964757212192544);
	}

}
