# Supplementary material for: JPlogP: an improved logP predictor trained using predicted data
Source: J Cheminform. 2018 Dec 14;10:61. doi: 10.1186/s13321-018-0316-5 (PMC6755606; doi:10.1186/s13321-018-0316-5)
Supplement: Supplementary file 4 — Additional file 4. Source code for the CDK implementation of JPlogP. [file 13321_2018_316_MOESM4_ESM.zip › CDK_Source/src/script_examples/AtomTypeCounter.java]

package script_examples;

import java.io.BufferedInputStream;
import java.io.File;
import java.io.FileInputStream;
import java.io.FileNotFoundException;
import java.io.IOException;
import java.io.InputStream;
import java.util.HashMap;
import java.util.Map;
import java.util.Map.Entry;

import org.openscience.cdk.ChemFile;
import org.openscience.cdk.aromaticity.Aromaticity;
import org.openscience.cdk.exception.CDKException;
import org.openscience.cdk.interfaces.IAtomContainer;
import org.openscience.cdk.interfaces.IAtomContainerSet;
import org.openscience.cdk.interfaces.IChemModel;
import org.openscience.cdk.interfaces.IChemSequence;
import org.openscience.cdk.io.MDLV2000Reader;
import org.openscience.cdk.tools.CDKHydrogenAdder;
import org.openscience.cdk.tools.manipulator.AtomContainerManipulator;

import descriptor.JPlogPDescriptor;

public class AtomTypeCounter {
	public static void main(String[] args) throws FileNotFoundException, CDKException, IOException {
		File inFile = new File("C:\\logP\\Training_noClogP\\train.sdf");
		InputStream inStream = new BufferedInputStream(new FileInputStream(inFile));
		MDLV2000Reader reader = new MDLV2000Reader(inStream);
		ChemFile sdf = reader.read(new ChemFile());
		IChemSequence sdf2 = sdf.getChemSequence(0);
		System.out.println("sdf has " + sdf2.getChemModelCount() + " molecules");
		int i = 0;
		JPlogPDescriptor JPlogP = new JPlogPDescriptor();
		Map<Integer, Long> occurrances = new HashMap<>();

		for (IChemModel struct : sdf2.chemModels()) {
			if (i % 500 == 0)
				System.out.println(i);
			IAtomContainerSet structure = struct.getMoleculeSet();
			IAtomContainer molecule = structure.getAtomContainer(0);

			AtomContainerManipulator.percieveAtomTypesAndConfigureUnsetProperties(molecule);
			CDKHydrogenAdder hAdder = CDKHydrogenAdder.getInstance(molecule.getBuilder());
			hAdder.addImplicitHydrogens(molecule);
			AtomContainerManipulator.convertImplicitToExplicitHydrogens(molecule);
			Aromaticity.cdkLegacy().apply(molecule);

			Map<Integer, Integer> holo = JPlogP.getMappedHologram(molecule);

			for (Entry<Integer, Integer> entry : holo.entrySet()) {
				int key = entry.getKey();
				long value = entry.getValue();
				if (occurrances.containsKey(key)) {
					// long tmp = occurrances.get(key);
					// tmp+=value;
					occurrances.put(key, occurrances.get(key) + value);
				} else {
					occurrances.put(key, value);
				}
			}

			i++;
		}

		for (Entry<Integer, Long> entry : occurrances.entrySet()) {
			System.out.println("Key: " + entry.getKey() + " Value: " + entry.getValue());
		}

		reader.close();
	}
}
