# Supplementary material for: JPlogP: an improved logP predictor trained using predicted data
Source: J Cheminform. 2018 Dec 14;10:61. doi: 10.1186/s13321-018-0316-5 (PMC6755606; doi:10.1186/s13321-018-0316-5)
Supplement: Supplementary file 4 — Additional file 4. Source code for the CDK implementation of JPlogP. [file 13321_2018_316_MOESM4_ESM.zip › CDK_Source/src/script_examples/RunningModel.java]

package script_examples;

import java.io.BufferedInputStream;
import java.io.File;
import java.io.FileInputStream;
import java.io.FileNotFoundException;
import java.io.InputStream;

import org.openscience.cdk.ChemFile;
import org.openscience.cdk.exception.CDKException;
import org.openscience.cdk.interfaces.IAtomContainer;
import org.openscience.cdk.interfaces.IAtomContainerSet;
import org.openscience.cdk.interfaces.IChemModel;
import org.openscience.cdk.interfaces.IChemSequence;
import org.openscience.cdk.io.MDLV2000Reader;
import org.openscience.cdk.qsar.DescriptorValue;
import org.openscience.cdk.qsar.result.DoubleResult;

import descriptor.JPlogPDescriptor;

public class RunningModel {

	public static void main(String[] args) throws FileNotFoundException, CDKException {
		File inFile = new File("c:\\hardlogP_Martel_2013_Curated.sdf");
		InputStream inStream = new BufferedInputStream(new FileInputStream(inFile));
		MDLV2000Reader reader = new MDLV2000Reader(inStream);
		ChemFile sdf = reader.read(new ChemFile());
		IChemSequence sdf2 = sdf.getChemSequence(0);
		int i = 0;
		JPlogPDescriptor JPlogP = new JPlogPDescriptor();
		for (IChemModel struct : sdf2.chemModels()) {
			IAtomContainerSet structure = struct.getMoleculeSet();
			IAtomContainer molecule = structure.getAtomContainer(0);
			DescriptorValue value = JPlogP.calculate(molecule);
			DoubleResult result = (DoubleResult) value.getValue();
			double output = result.doubleValue();
			System.out.println(i + "\t" + output);
			i++;
		}

	}

}
