# Supplementary material for: JPlogP: an improved logP predictor trained using predicted data
Source: J Cheminform. 2018 Dec 14;10:61. doi: 10.1186/s13321-018-0316-5 (PMC6755606; doi:10.1186/s13321-018-0316-5)
Supplement: Supplementary file 4 — Additional file 4. Source code for the CDK implementation of JPlogP. [file 13321_2018_316_MOESM4_ESM.zip › CDK_Source/src/script_examples/TrainingModel.java]

package script_examples;

import java.io.BufferedInputStream;
import java.io.File;
import java.io.FileInputStream;
import java.io.FileNotFoundException;
import java.io.IOException;
import java.io.InputStream;
import java.util.ArrayList;
import java.util.Map;

import org.openscience.cdk.ChemFile;
import org.openscience.cdk.aromaticity.Aromaticity;
import org.openscience.cdk.exception.CDKException;
import org.openscience.cdk.interfaces.IAtomContainer;
import org.openscience.cdk.interfaces.IAtomContainerSet;
import org.openscience.cdk.interfaces.IChemModel;
import org.openscience.cdk.interfaces.IChemSequence;
import org.openscience.cdk.io.MDLV2000Reader;
import org.openscience.cdk.tools.CDKHydrogenAdder;
import org.openscience.cdk.tools.manipulator.AtomContainerManipulator;

import descriptor.FingerprintCountDataset;
import descriptor.JPlogPDescriptor;

public class TrainingModel {

	public static void main(String[] args) throws FileNotFoundException, CDKException, IOException {
		File inFile = new File("C:\\logP\\Training_noClogP\\train.sdf");
		InputStream inStream = new BufferedInputStream(new FileInputStream(inFile));
		MDLV2000Reader reader = new MDLV2000Reader(inStream);
		ChemFile sdf = reader.read(new ChemFile());
		IChemSequence sdf2 = sdf.getChemSequence(0);
		System.out.println("sdf has " + sdf2.getChemModelCount() + " molecules");

		int i = 0;
		JPlogPDescriptor JPlogP = new JPlogPDescriptor();
		ArrayList<Double> logPlist = new ArrayList<>();
		FingerprintCountDataset dataset = new FingerprintCountDataset();
		// DescriptorValue value2 = JPlogP.calculate(m);
		for (IChemModel struct : sdf2.chemModels()) {
			IAtomContainerSet structure = struct.getMoleculeSet();
			IAtomContainer molecule = structure.getAtomContainer(0);

			AtomContainerManipulator.percieveAtomTypesAndConfigureUnsetProperties(molecule);
			CDKHydrogenAdder hAdder = CDKHydrogenAdder.getInstance(molecule.getBuilder());
			hAdder.addImplicitHydrogens(molecule);
			AtomContainerManipulator.convertImplicitToExplicitHydrogens(molecule);
			Aromaticity.cdkLegacy().apply(molecule);
			Map<Object, Object> props = molecule.getProperties();
			String logPstring = (String) props.get("LogP");
			Double logP = Double.parseDouble(logPstring);
			Map<Integer, Integer> holo = JPlogP.getMappedHologram(molecule);
			logPlist.add(logP);
			dataset.add(holo);
		}

		dataset.addSmallIncrement(0.01);
		Map<Integer, Double> coefficients = dataset.solve(logPlist, 3);
		for (Integer t : coefficients.keySet()) {
			System.out.println("Key: " + t + " coeff: " + coefficients.get(t));
		}

		reader.close();

	}

}
