# Supplementary material for: JPlogP: an improved logP predictor trained using predicted data
Source: J Cheminform. 2018 Dec 14;10:61. doi: 10.1186/s13321-018-0316-5 (PMC6755606; doi:10.1186/s13321-018-0316-5)
Supplement: Supplementary file 4 — Additional file 4. Source code for the CDK implementation of JPlogP. [file 13321_2018_316_MOESM4_ESM.zip › CDK_Source/test/descriptor/FingerprintCountDatasetTest.java]

package descriptor;

import static org.junit.Assert.*;

import java.util.HashMap;
import java.util.Map;

import org.junit.Test;

public class FingerprintCountDatasetTest {

	@Test
	public void testAdd() {
		FingerprintCountDataset dataset = new FingerprintCountDataset();
		Map<Integer, Integer> holo = new HashMap<>();
		holo.put(1, 2);
		holo.put(2, 2);
		dataset.add(holo);
		assertEquals(2, dataset.sumOccurrance(1));
	}

	@Test
	public void testAddTwo() {
		FingerprintCountDataset dataset = new FingerprintCountDataset();
		Map<Integer, Integer> holo = new HashMap<>();
		holo.put(0, 2);
		holo.put(1, 2);
		dataset.add(holo);
		holo.put(2, 1);
		dataset.add(holo);
		assertEquals(4, dataset.sumOccurrance(1));
		assertEquals(1, dataset.sumOccurrance(2));
		assertEquals(2, dataset.entries());
		assertEquals("Contains 3 Indices for 2 Datapoints", dataset.toString());
	}

	@Test
	public void testZeroIncrement() {
		FingerprintCountDataset dataset = new FingerprintCountDataset();
		Map<Integer, Integer> holo = new HashMap<>();
		holo.put(0, 2);
		holo.put(1, 2);
		dataset.add(holo); // [2 , 2]
		holo.put(2, 1);
		dataset.add(holo); // [2, 2, 1]
		dataset.zerotosmallIncrement(0.1); // [[2,2,0.1][2,2,1]]
		double[][] array = dataset.getArray();
		assertEquals(0.1, array[0][2], 0.01);
	}

	@Test
	public void testAddSmallIncrement() {
		FingerprintCountDataset dataset = new FingerprintCountDataset();
		Map<Integer, Integer> holo = new HashMap<>();
		holo.put(0, 2);
		holo.put(1, 2);
		dataset.add(holo); // [2 , 2]
		holo.put(2, 1);
		dataset.add(holo); // [2, 2, 1]
		dataset.addSmallIncrement(0.1); // [[2,2,0.1][2,2,1]]
		double[][] array = dataset.getArray();
		assertEquals(0.1, array[0][2], 0.01);
	}

	@Test
	public void testSolve() {
		FingerprintCountDataset dataset = new FingerprintCountDataset();
		Map<Integer, Integer> holo = new HashMap<>();
		Map<Integer, Integer> holo2 = new HashMap<>();
		Map<Integer, Integer> holo3 = new HashMap<>();
		double[] rhs = { 1.5, 2.2, 3.3 };
		holo.put(0, 1);
		holo2.put(1, 1);
		holo3.put(2, 1);
		dataset.add(holo);
		dataset.add(holo2);
		dataset.add(holo3);
		/*
		 * 1 0 0 | 1.5 
		 * 0 1 0 | 2.2 
		 * 0 0 1 | 3.3
		 * 
		 * should solve as [1.5,2.2,3.3]
		 * 
		 */

		Map<Integer, Double> solution = dataset.solve(rhs, 0);
		assertEquals(1.5, solution.get(0).doubleValue(), 0.1);
		assertEquals(2.2, solution.get(1).doubleValue(), 0.1);
		assertEquals(3.3, solution.get(2).doubleValue(), 0.1);

	}

}
