# Supplementary material for: JPlogP: an improved logP predictor trained using predicted data
Source: J Cheminform. 2018 Dec 14;10:61. doi: 10.1186/s13321-018-0316-5 (PMC6755606; doi:10.1186/s13321-018-0316-5)
Supplement: Supplementary file 4 — Additional file 4. Source code for the CDK implementation of JPlogP. [file 13321_2018_316_MOESM4_ESM.zip › CDK_Source/test/descriptor/JPlogPDescriptorTest.java]

package descriptor;

import static org.junit.Assert.*;

import java.util.Map;

import org.junit.Test;
import org.openscience.cdk.aromaticity.Aromaticity;
import org.openscience.cdk.exception.CDKException;
import org.openscience.cdk.interfaces.IAtomContainer;
import org.openscience.cdk.qsar.DescriptorSpecification;
import org.openscience.cdk.qsar.DescriptorValue;
import org.openscience.cdk.qsar.result.DoubleResult;
import org.openscience.cdk.silent.SilentChemObjectBuilder;
import org.openscience.cdk.smiles.SmilesParser;
import org.openscience.cdk.tools.CDKHydrogenAdder;
import org.openscience.cdk.tools.manipulator.AtomContainerManipulator;

public class JPlogPDescriptorTest {

	static SmilesParser parser = null;

	@Test
	public void testPyridine() throws CDKException {
		parser = new SmilesParser(SilentChemObjectBuilder.getInstance());
		IAtomContainer struct = parseSmiles("c1ncccc1");
		JPlogPDescriptor desc = new JPlogPDescriptor();
		DescriptorValue answer = desc.calculate(struct);
		DoubleResult result = (DoubleResult) answer.getValue();
		double output = result.doubleValue();
		assertEquals(0.9, output, 0.1);
	}

	@Test
	public void testPropionicAcid() throws CDKException {
		parser = new SmilesParser(SilentChemObjectBuilder.getInstance());
		IAtomContainer struct = parseSmiles("CCC(=O)O");
		JPlogPDescriptor desc = new JPlogPDescriptor();
		DescriptorValue answer = desc.calculate(struct);
		DoubleResult result = (DoubleResult) answer.getValue();
		double output = result.doubleValue();
		assertEquals(0.3, output, 0.1);
	}

	@Test
	public void testAcetonitrile() throws CDKException {
		parser = new SmilesParser(SilentChemObjectBuilder.getInstance());
		IAtomContainer struct = parseSmiles("CC#N");
		JPlogPDescriptor desc = new JPlogPDescriptor();
		DescriptorValue answer = desc.calculate(struct);
		DoubleResult result = (DoubleResult) answer.getValue();
		double output = result.doubleValue();
		assertEquals(0.4, output, 0.1);
	}

	@Test
	public void testAniline() throws CDKException {
		parser = new SmilesParser(SilentChemObjectBuilder.getInstance());
		IAtomContainer struct = parseSmiles("Nc1ccccc1");
		JPlogPDescriptor desc = new JPlogPDescriptor();
		DescriptorValue answer = desc.calculate(struct);
		DoubleResult result = (DoubleResult) answer.getValue();
		double output = result.doubleValue();
		assertEquals(1.2, output, 0.1);
	}

	@Test
	public void testFluorobenzene() throws CDKException {
		parser = new SmilesParser(SilentChemObjectBuilder.getInstance());
		IAtomContainer struct = parseSmiles("Fc1ccccc1");
		JPlogPDescriptor desc = new JPlogPDescriptor();
		DescriptorValue answer = desc.calculate(struct);
		DoubleResult result = (DoubleResult) answer.getValue();
		double output = result.doubleValue();
		assertEquals(2.0, output, 0.1);
	}

	@Test
	public void testSimpleTextFields() {
		JPlogPDescriptor desc = new JPlogPDescriptor();
		DescriptorSpecification specification = desc.getSpecification();
		String name = desc.getDescriptorNames()[0];
		assertEquals("JPlogP developed at Lhasa Limited www.lhasalimited.org",
				specification.getSpecificationReference());
		assertEquals("Jeffrey Plante - Lhasa Limited", specification.getImplementationVendor());
		assertEquals("JPLogP", name);
		assertEquals(1, desc.getParameterNames().length);
		assertEquals("addImplicitH", desc.getParameterNames()[0]);
	}

	@Test
	public void testGetHologram() throws CDKException {
		JPlogPDescriptor desc = new JPlogPDescriptor();
		parser = new SmilesParser(SilentChemObjectBuilder.getInstance());
		IAtomContainer molecule = parseSmiles("c1ccccc1");
		Map<Integer, Integer> holo = desc.getMappedHologram(molecule);
		assertEquals(2, holo.keySet().size());
		assertEquals(6, holo.get(106204).intValue());
	}


	private static IAtomContainer parseSmiles(String smiles) throws CDKException {
		parser = new SmilesParser(SilentChemObjectBuilder.getInstance());
		IAtomContainer molecule = parser.parseSmiles(smiles);
		AtomContainerManipulator.percieveAtomTypesAndConfigureUnsetProperties(molecule);
		CDKHydrogenAdder hAdder = CDKHydrogenAdder.getInstance(molecule.getBuilder());
		hAdder.addImplicitHydrogens(molecule);
		AtomContainerManipulator.convertImplicitToExplicitHydrogens(molecule);
		Aromaticity.cdkLegacy().apply(molecule);
		return molecule;
	}

}
