# Supplementary material for: JPlogP: an improved logP predictor trained using predicted data
Source: J Cheminform. 2018 Dec 14;10:61. doi: 10.1186/s13321-018-0316-5 (PMC6755606; doi:10.1186/s13321-018-0316-5)
Supplement: Supplementary file 5 — Additional file 5. Occurrances of each atom-type in the training dataset. [file 13321_2018_316_MOESM5_ESM.xlsx]

## Sheet: default
Atom-Type	Lhasa	CDK
005201	8	8
005202	18	14
005210		2
005401	9	9
005402	8	2
005403	20	20
005410		8
007108	942	942
007205		19
007207	79	61
008104	11935	12214
008105	70	70
008106	62	62
016101	1	1
101146	520968	546731
101147	745317	775786
101148	22793	23548
101149	17794	18077
101150	130461	134298
101151	102476	103612
105201	4	4
105202	7	3
105210		1
105300	9	9
105301	32	31
105302	221	164
105303	86	80
105310		64
106102	95558	99706
106103	39411	40402
106106	3246	3381
106107	51	51
106109	706	706
106112	28	28
106202	138884	146360
106203	93511	96633
106204	401884	420417
106206	23365	21693
106207	5822	5782
106208	4336	2494
106209	3028	3071
106210	86	86
106211	16993	19479
106212	5364	5487
106214	1484	1303
106215	570	570
106302	30298	32539
106303	48141	50139
106304	125105	135961
106305	88888	89367
106306	16134	13611
106307	21949	20737
106308	10044	6978
106311	26979	42432
106313	15236	15724
106314	77411	71837
106402	16411	18243
106403	12238	12822
107101	6547	6895
107102	4496	4582
107103	1623	1624
107104	3096	2915
107106	27	27
107107	3407	3510
107108	5942	6065
107201	17173	23976
107202	23158	21821
107203	1346	1312
107204	6772	3228
107205	29658	32147
107206	7279	7275
107207	14874	13165
107301	8786	18394
107302	14337	10493
107303	2189	1967
107304	12777	8133
108101	2397	2382
108102	2449	2463
108103	40243	41532
108104	11904	12247
108105	24370	24848
108106	35096	35799
108107	17629	23877
108109	34581	30951
108110	665	643
108201	1845	1864
108202	2614	2702
108203	67077	68016
108208	62	1889
109101	74	74
109103	3198	3346
109105	2664	2750
109107	9229	9640
109108	690	690
109109	41	41
113300	3	3
113303	3	3
114100	5	5
114200	6	6
114201	1
114300	32	32
114301	28	28
114302	4	4
114303	3	3
114400	592	592
114401	597	597
114402	77	77
114403	63	63
114404	27	27
115100	1
115200	10	10
115201	1	1
115202	3	3
115300	218	218
115301	62	59
115302	74	74
115303	200	200
115310		3
115400	611	595
115401	522	518
115402	418	399
115403	1531	1548
115404	2063	2062
115410		39
115500	9	9
115501	46	46
115502	41	41
115503	8	8
115504	11	11
115505	21	21
116100	5870	6143
116101	785	785
116200	8554	8110
116201	2600	2702
116202	297	297
116210	189	1269
116300	5	5
116301	603	600
116302	273	272
116303	115	115
116310	3	7
116400	1	1
116401	9	9
116402	2969	3044
116403	8265	8346
116404	521	515
116410		90
116503	2	2
116600	7	7
116602	1	1
117100	22502	26650
117101	680	680
133200	85	85
133201	95	95
133300	124	124
133301	93	93
133302	50	50
133303	7	7
133400	1
133401	21	21
133402	137	137
133403	359	359
133404	6	6
134000	3	3
134100	70	70
134101	30	30
134200	406	350
134201	36	25
134202	37	14
134210	4	94
134300	6	6
134301	4	4
134302	17	17
134303	5	5
134400	10	10
134404	4	4
135100	5251	6699
135101	89	87
153100	1574	2034
153101	13	13
153200	58	58
153201	3	3
153210		2
153300	1	2
153301	8	8
153302	16	16
153303		2
207110	11	11
207206	952	952
207207	71	71
207301	9606	11649
207302	59	36
207303	715	164
207304	1351	170
207310	1612	1605
207409	1715	1688
208208	41	41
216200	2	1
216210	22	24
216300	66	70
216301	10	10
216302	1	1
216310	4
